# Supplementary material for: Spatially and Temporally Distinct Encoding of Muscle and Kinematic Information in Rostral and Caudal Primary Motor Cortex
Source: Cereb Cortex Commun. 2020 Apr 4;1(1):tgaa009. doi: 10.1093/texcom/tgaa009 (PMC7446240; doi:10.1093/texcom/tgaa009)
Supplement: Supplementary_Materials_tgaa009 [file supplementary_materials_tgaa009.zip]

Archive with 8 entries (7 files):
- Supplementary_Materials_tgaa009/
- Supplementary_Materials_tgaa009/elsarticle-template-1-num.tex
- Supplementary_Materials_tgaa009/fltpage.sty
- Supplementary_Materials_tgaa009/model5-names.bst
- Supplementary_Materials_tgaa009/references.bib
- Supplementary_Materials_tgaa009/Supplementary.pdf
- Supplementary_Materials_tgaa009/VideoS1.mov
- Supplementary_Materials_tgaa009/VideoS2.mov
