# Supplementary material for: Spatially and Temporally Distinct Encoding of Muscle and Kinematic Information in Rostral and Caudal Primary Motor Cortex
Source: Cereb Cortex Commun. 2020 Apr 4;1(1):tgaa009. doi: 10.1093/texcom/tgaa009 (PMC7446240; doi:10.1093/texcom/tgaa009)
Supplement: Supplementary_Materials_tgaa009 [file supplementary_materials_tgaa009.zip › Supplementary_Materials_tgaa009/elsarticle-template-1-num.tex]

%% This is file `elsarticle-template-1-num.tex',
%%
%% Copyright 2009 Elsevier Ltd
%%
%% This file is part of the 'Elsarticle Bundle'.
%% ---------------------------------------------
%%
%% It may be distributed under the conditions of the LaTeX Project Public
%% License, either version 1.2 of this license or (at your option) any
%% later version.  The latest version of this license is in
%%    http://www.latex-project.org/lppl.txt
%% and version 1.2 or later is part of all distributions of LaTeX
%% version 1999/12/01 or later.
%%
%% Template article for Elsevier's document class `elsarticle'
%% with numbered style bibliographic references
%%
%% $Id: elsarticle-template-1-num.tex 149 2009-10-08 05:01:15Z rishi $
%% $URL: http://lenova.river-valley.com/svn/elsbst/trunk/elsarticle-template-1-num.tex $
%%


\documentclass[preprint,11pt]{elsarticle}

\makeatletter
\def\@author#1{\g@addto@macro\elsauthors{\normalsize%
    \def\baselinestretch{1}%
    \upshape\authorsep#1\unskip\textsuperscript{%
      \ifx\@fnmark\@empty\else\unskip\sep\@fnmark\let\sep=,\fi
      \ifx\@corref\@empty\else\unskip\sep\@corref\let\sep=,\fi
      }%
    \def\authorsep{\unskip,\space}%
    \global\let\@fnmark\@empty
    \global\let\@corref\@empty  %% Added
    \global\let\sep\@empty}%
    \@eadauthor={#1}
}
\makeatother


\newcommand{\beginsupplement}{%
        \setcounter{table}{0}
        \renewcommand{\thetable}{S\arabic{table}}%
        \setcounter{figure}{0}
        \renewcommand{\thefigure}{S\arabic{figure}}%
     }


%% Use the option review to obtain double line spacing
%% \documentclass[preprint,review,12pt]{elsarticle}

%% Use the options 1p,twocolumn; 3p; 3p,twocolumn; 5p; or 5p,twocolumn
%% for a journal layout:
%% \documentclass[final,1p,times]{elsarticle}
%% \documentclass[final,1p,times,twocolumn]{elsarticle}
%% \documentclass[final,3p,times]{elsarticle}
%% \documentclass[final,3p,times,twocolumn]{elsarticle}
%% \documentclass[final,5p,times]{elsarticle}
%% \documentclass[final,5p,times,twocolumn]{elsarticle}

%% The graphicx package provides the includegraphics command.
\usepackage{graphicx}
%% The amssymb package provides various useful mathematical symbols
\usepackage{amssymb}
%% The amsthm package provides extended theorem environments
%% \usepackage{amsthm}
\usepackage[font=scriptsize,labelfont=bf]{caption}


%% The lineno packages adds line numbers. Start line numbering with
%% \begin{linenumbers}, end it with \end{linenumbers}. Or switch it on
%% for the whole article with \linenumbers after \end{frontmatter}.
%\usepackage{lineno}
\usepackage{cleveref}
\usepackage[CaptionAfterwards]{fltpage}
\usepackage{textcomp}
\usepackage{gensymb}
\usepackage[export]{adjustbox}[2011/08/13]
\renewcommand{\baselinestretch}{1.4}
\setlength{\parskip}{0.3cm plus2mm minus2mm}
\setlength{\parindent}{0cm}
\usepackage{setspace}
\usepackage{rotating}
\usepackage{clipboard}
\usepackage{color}
\usepackage{float}
\usepackage[table]{xcolor}
\usepackage{newtxtt}
\usepackage{placeins}
% \usepackage{endfloat}


%\biboptions{super}
%% natbib.sty is loaded by default. However, natbib options can be
%% provided with \biboptions{...} command. Following options are
%% valid:

%%   round  -  round parentheses are used (default)
%%   square -  square brackets are used   [option]
%%   curly  -  curly braces are used      {option}
%%   angle  -  angle brackets are used    <option>
%%   semicolon  -  multiple citations separated by semi-colon
%%   colon  - same as semicolon, an earlier confusion
%%   comma  -  separated by comma
%%   numbers-  selects numerical citations
%%   super  -  numerical citations as superscripts
%%   sort   -  sorts multiple citations according to order in ref. list
%%   sort&compress   -  like sort, but also compresses numerical citations
%%   compress - compresses without sorting
%%
%% \biboptions{comma,round}

% \biboptions{}

\journal{Cerebral Cortex Communications}

\begin{document}

\begin{frontmatter}

%% Title, authors and addresses

\title{Spatially and temporally distinct encoding of muscle and kinematic information in rostral and caudal primary motor cortex.}

%% use the tnoteref command within \title for footnotes;
%% use the tnotetext command for the associated footnote;
%% use the fnref command within \author or \address for footnotes;
%% use the fntext command for the associated footnote;
%% use the corref command within \author for corresponding author footnotes;
%% use the cortext command for the associated footnote;
%% use the ead command for the email address,
%% and the form \ead[url] for the home page:
%%
%% \title{Title\tnoteref{label1}}
%% \tnotetext[label1]{}
%% \author{Name\corref{cor1}\fnref{label2}}
%% \ead{email address}
%% \ead[url]{home page}
%% \fntext[label2]{}
%% \cortext[cor1]{}
%% \address{Address\fnref{label3}}
%% \fntext[label3]{}


%% use optional labels to link authors explicitly to addresses:
%% \author[label1,label2]{<author name>}

\author{James Kolasinski\corref{cor1}}
\ead{kolasinskij@cardiff.ac.uk}
\cortext[cor1]{Corresponding author}
\author{Diana C. Dima}
\author{David M. A. Mehler}
\author{Alice Stephenson}
\author{Sara Valadan}
\author{Slawomir Kusmia}
\author{Holly E. Rossiter}


% \author[label1]{James Kolasinski }

% \author[label1]{Holly Rossiter}


\address{Cardiff University Brain Research Imaging Centre, School of Psychology, Cardiff University, Maindy Road, CF24 4HQ}

\newclipboard{myclip}


%% \address[label2]{<address>}

\begin{abstract}
\footnotesize
The organising principle of human motor cortex does not follow an anatomical body map, but rather a distributed representational structure in which motor primitives are combined to produce motor outputs. Electrophysiological recordings in primates and human imaging data suggest that M1 encodes kinematic features of movements, such as joint position and velocity. However, M1 exhibits well-documented sensory responses to cutaneous and proprioceptive stimuli, raising questions regarding the origins of kinematic motor representations: are they relevant in top-down motor control, or are they an epiphenomenon of bottom-up sensory feedback during movement? Here we provide evidence for spatially and temporally distinct encoding of kinematic and muscle information in human M1 during the production of a wide variety of naturalistic hand movements. Using a powerful combination of high-field fMRI and MEG, a spatial and temporal multivariate representational similarity analysis revealed encoding of kinematic information in more caudal regions of M1, over 200ms before movement onset. In contrast, patterns of muscle activity were encoded in more rostral motor regions much later after movements began. We provide compelling evidence that top-down control of dexterous movement engages kinematic representations in caudal regions of M1 prior to movement production.

%\section*{Introductory Paragraph}
\end{abstract}

\begin{keyword}
movement \sep motor cortex \sep dexterity \sep kinematics \sep MVPA
% keywords here, in the form: keyword \sep keyword

% MSC codes here, in the form: \MSC code \sep code
% or \MSC[2008] code \sep code (2000 is the default)
\end{keyword}

\end{frontmatter}

%%
%% Start line numbering here if you want
%%
%\linenumbers

%% main text


\section{Introduction}
\label{Main_text}

% Introduction
Mounting evidence supports the encoding of movements in M1 based on kinematics and synergistic muscle activation, rather than the anatomy of the peripheral musculature \citep{overduin_microstimulation_2012,overduin_representation_2015}. Measurements from individual M1 neurons in non-human primates reveal the encoding of multiple kinematic features, such as speed, direction, and position in the same cells in a time-varying manner  \citep{fu_temporal_1995}. The same neuronal populations have been shown to encode instantaneous features during motor execution, as well as the target kinematic end point and upcoming movement trajectory \citep{churchland_temporal_2007,hatsopoulos_encoding_2007,aflalo_possible_2006,saleh_encoding_2012}.

In the human brain, evidence of neuronal tuning to multiple kinematic features has been reported  during the production of intended movements from M1 microelectrode recordings made in tetraplegic patients \citep{truccolo_primary_2008}. The encoding of kinematic features of hand movements in M1 has also been supported by human imaging studies \citep{dayan_neural_2007,kadmon_harpaz_scale-invariant_2014,kadmon_harpaz_movement_2019}. Patterns of fMRI activity in sensorimotor cortex have been shown to mirror the relative differences in the final joint configuration across a range of prehensile movements \citep{leo_synergy-based_2016}. Similarly, the representational structure of fMRI activity in M1 during finger flexion is consistent with patterns of finger co-use during naturalistic hand movements \citep{ejaz_hand_2015}.

However, the functional relevance of kinematic encoding in M1 to human motor control remains a fundamental unknown. As well as their role in motor output, M1 neurons exhibit rapid and integrative responses to somatosensory signals \citep{hatsopoulos_sensing_2011,pruszynski_primary_2011}. Kinematic information is inextricably linked to proprioceptive and tactile signals: specific patterns of movement are associated with specific patterns of sensory feedback. Are kinematic motor representations reported in human M1 functionally relevant in the process of top-down motor control, or an epiphenomenon generated by bottom-up sensory feedback during human movement production?

We addressed this question using a spatiotemporal multivariate representational similarity analysis to ask where in the human brain and when during movement production are the kinematics of human hand movements encoded? This approach combined high-field fMRI and MEG data with kinematic data glove recordings made during a broad repertoire of prehensile and non-prehensile hand movements. Probing recordings of human brain activity with high spatial resolution from fMRI and high temporal resolution from MEG offered a powerful means to identify the location and timing of kinematic information encoding. Together this information was used to dissociate the relevance of kinematic information in M1 to top-down or bottom-up processes in motor control, as well as the relevance of alternative muscle-based or ethological action based models.


%%% Brief methods and Results


\section{Materials and Methods}

\subsection{Methods summary}

Ten right-handed participants performed a range of 26 prehensile and non-prehensile hand movements \citep{elliott_j._m._classification_1984,jones_human_2006} (\Cref{table:movements}, Video S1) in two fMRI sessions (1.5 hours total fMRI data per participant), two MEG sessions (1.5 hours total MEG data per participant), and a behavioural testing session (35 minutes kinematic data recording per participant). In each session participants wore a right-handed 14-channel fibre optic data glove; kinematic data were recorded throughout all sessions. Electromyography (EMG) data were acquired during MEG sessions to validate the movement onset measures calculated from the data glove.

To probe the spatial and temporal correspondence between patterns of brain activity and hand kinematics, data glove recordings were used to construct a kinematic model quantifying the similarity of the kinematic signals measured during each of the 26 movements (\Cref{fig:1}: Top row, \Cref{fig:S2}). The kinematic model quantified the distance between the displacement measures for each movement pair across the 14 channels (Pearson correlation), subject to a Fisher Z-transformation and averaged across the 14 recording channels. The resulting kinematic model exhibits strong split-half and inter-session consistency within participant (\Cref{fig:S1}). In both the spatial and temporal representational similarity analysis, the kinematic model was investigated alongside two other models. A muscle based model was constructed from high-density EMG recordings (15 channels) made in an independent cohort of 10 participants performing the same range of hand movements (\Cref{fig:1}: Bottom row). An additional ethological action model classified movements into precision prehensile, power prehensile, and non-prehensile, based on the notion of ethological maps in primate M1 \citep{,elliott_j._m._classification_1984,graziano_ethological_2016} (\Cref{fig:S18}). \Copy{meth:MDS}{A \textcolor{black}{group average kinematic and muscle model} were subject to non-classical multidimensional scaling for visualisation of the relative dissimilarity of each movement across three dimensions (3D Graphic 1 and 2). An equivalent analyses in 2 dimensions using videos illustrating the various movements is also presented for the group average kinematic model (Video S2).}


\subsection{Participants and Experimental Design}
All data were acquired according to the local university research ethics committee approval in line with the Declaration of Helsinki (Cardiff University School of Psychology Research Ethics Committee: EC.17.03.14.4874 and EC.17.04.11.4885) All participants provided written informed consent and met local MRI and MEG safety criteria. 

Ten right-handed participants were recruited in the main study (Age range: 22-30; Mean age: 24.0; Age SD: 2.8; 5 Female). Participants were not currently taking any psychoactive medications, and were right-handed according to the Edinburgh Handedness Inventory \citep{oldfield_assessment_1971}. No participants had a history of any disorder affecting tactile sensory or motor function or any history of neurological illness. Each participant undertook five experimental sessions: two MRI scan sessions, two MEG recording sessions, and one behavioural testing session. All participants undertook the behavioural testing session first; the subsequent order of the fMRI and MEG sessions was counterbalanced, leaving a minimum of two weeks between any one MRI and MEG session to minimise the effects of magnetic noise on the MEG signal \citep{gross_good_2013}. The datasets generated and analysed during the current study are available from the corresponding author on reasonable request.

\subsection{Motor task and kinematic data acquisition}
During all sessions participants were engaged in a motor task involving the production of a range of 26 hand movements (\Cref{table:movements}, Video S1) with the right hand while wearing a fibre-optic kinematic data glove (Data Glove 14 Ultra; Fifth Dimension Technologies: 5DT, Orlando, FL, USA). Kinematic data were acquired across 14 independent fibre optic channels (one proximal and one distal sensor per digit, plus one sensor between each digit pair) at 60 Hz. Flexion, extension, pitch, and roll cause deformation in the fibre optic channels, impacting the transmission of fibre optic signals and generating a quantifiable signal change.  The behavioural task using the data glove was implemented in PsychoPy (Version 1.84.20) \citep{peirce_psychopy:_2007,peirce_generating_2009} using the Python Computer Graphics Kit (CGkit: cgkit.sourceforge.net) SDK wrapper for the 5DT data glove.

Each recording session was divided into task runs; each task run was composed of blocks of a specific movement; each block comprised individual movement trials; details of the number runs, blocks, and trials are specified for MEG and fMRI sessions respectively below. Instructions were presented on a screen in the testing environment. Each task run contained one block of each of the 26 movement types, ordered using a random-without-replacement selection method. Progressive determination effects were minimised by maximising the range of different conditions in each run; presenting all 26 movements once per run \citep{blais_random_2008}.   At the beginning of each movement block, participants were shown a 3 second video of the movement to be produced (Video S1). Participants were cued to produce the movement in question in each subsequent movement trial of the block by an expanding and contracting horizontal bar. In each movement trial the bar began at a fully contracted width, coloured red, indicating that the hand should be static and in a resting flat position. The bar subsequently turned green and began to expand symmetrically at its left and right flanks. Once it reached its maximal width, the bar began to contract back to its original width. Once the bar reached its original contracted width, it turned red, signifying the end of the movement trial.  Participants were instructed to pace their movements to coincide with the period of expansion and contraction of the green bar, such that their hand assumed a flat position at the beginning and end of each trial, corresponding to the time that the static red bar was presented. The motor task was conducted in a behavioural testing lab, in the MRI scanner, and in the MEG scanner, as detailed below. 

None of the grasping tasks in this study engaged participants with real objects; previous work has differentiated motor activity with or without real objects in anterior intraparietal sulcus, but not primary motor cortex: as such an object-free study design seemed appropriate for a study focusing on M1 \citep{freud_getting_2018}.

\subsection{Kinematic recording session}
During the behavioural testing session participants performed five runs of the motor task. Participants were seated at a desk with their right forearm supported on a memory foam mount, while wearing the data glove. Participants viewed instructions presented on a 14 inch laptop display.  Each movement block comprised a 3 second video of the movement to be produced, a 1 second preparation period and 8 subsequent movement trials; each comprising 1.6 seconds of movement  (green expanding/contracting bar), followed by a 0.8 second rest period (red static bar). The transition of the bar from red to green was defined as the go signal. A break period of up to 15 seconds was permitted between each movement block; participants advanced the task with a key-press using their left hand. Excluding break periods each task run was 10 minutes and 3.2 seconds in duration. The five task runs yielded 33 minutes and 16.8 seconds of kinematic data recording per participant.

\subsection{Kinematic movement model}
For each participant kinematic data from the behavioural, MRI, and MEG sessions were each processed in parallel. This yielded a separate kinematic model from each session type for each participant. These models were used in subsequent multivariate fMRI and MEG analysis; they captured the kinematic similarities and differences of the 26 distinct movements under study. 

Initially the kinematic data from each session and each movement block were epoched into individual movement trials using the time of onset of the green bars and averaged.  The resulting 14 channels of data represented the average pattern of displacement of the hand during a movement trial for a given movement, termed the kinematics of the movement: the motion of the hand without reference to the forces that produce this motion. In order to compare this signature of kinematic activity for each possible pairing of the 26 movements the activity pattern of each of the 14 recording channels was correlated channel-wise using Pearson's correlation coefficient, subject to the Fisher \textit{Z}-transformation, and the resulting values were averaged across channels to yield a single measure of the similarity of kinematics across each movement pair. The resulting value was transformed back into a Pearson's r-value and used to construct a 1-r dissimilarity matrix for each movement pair.

The kinematic dissimilarity matrices were averaged across task runs to yield an average fMRI, MEG, and behavioural kinematic model for the group. The split-half consistency and inter-session consistency of these models is outlined in \Cref{fig:S1}. A grand average across all sessions and participants was computed and subject to hierarchical clustering; this resulting clustering was applied to visualisations of the kinematic model and the muscle model (\Cref{fig:1}). Clustering for the \textcolor{black}{group average muscle model} is presented in \Cref{fig:S2}. All analyses used the \textcolor{black}{group average muscle and kinematic models}.  

\Copy{methods:emg_model}{\subsection{Muscle model}
An independent EMG dataset was acquired in order to construct a model of movement dissimilarity on the basis of muscle activity in the hand. An independent cohort of ten participants (Age range: 20-30; mean age: 25.1; age SD: 3.57; 5 female) undertook a more detailed EMG recording than was feasible during the MEG session, while performing the same 26 hand movements. EMG data were acquired using a Biosemi Active 2 system with a 32 channel headbox (Biosemi B.V. Amsterdam). Muscle activity was recorded using touchproof flat active electrodes. Electrodes 1-15 were placed as labelled in \Cref{fig:S16} closely matched to previously published montages \citep{ejaz_hand_2015,leo_synergy-based_2016}, namely: first dorsal interosseus (FDI), dorsal interosseus muscles, abductor digiti minimi, abductor pollicis brevis (APB), adductor pollicis, lumbrical muscles, flexor carpi ulnaris, flexor carpi radialis, flexor digitorum superficialis and flexor digitorum profundus, flexor pollicis longus. Electrode 16 was used to rereference the EMG data in subsequent analysis and was placed on the lateral bony protrusion of the elbow. There were also CMS and DRL electrodes, which served as a ground/reference during recording in the Biosemi software; they were placed on the dorsal aspect of the wrist. The EMG data were recorded at 2048Hz. 

The EMG recording sessions mirrored the design and setup of the kinematic recording session outlined above and were informed by previous fMRI kinematics studies \citep{ejaz_hand_2015,leo_synergy-based_2016}. Five runs were recorded in total, each containing 26 trials (one for each of the movements). \Copy{emg_process}{The EMG data were  processed using Fieldtrip \citep{oostenveld_fieldtrip:_2011}. EMG data were rereferenced to electrode 16, rectified and subject to a \textcolor{black}{band-pass filter (20 Hz and 1000 Hz)}; and epoched relative to earliest measured muscle onset in any EMG channel using an adaptive threshold (activity duration threshold: 200ms; 5 ms window smoothing was applied) (Hooman Sedghamiz: Matlab File Exchange: Automatic Activity Detection in Noisy Signals using Hilbert Transform.) This resulted in individual trials of 2.0s in duration. These trials were baselined using the fixation cross window at the start of each trial. EMG trial data were then subject to multivariate noise normalisation by weighting channels in trial by the error covariance across the different channels in order to more accurate quantify the true differences between the muscle activity across different movements \citep{walther_reliability_2016,guggenmos_multivariate_2018}. \textcolor{black}{As in the construction of the kinematic model, the activity pattern of each of the EMG recording channels was correlated channel-wise using Pearson's correlation coefficient, subject to the Fisher \textit{Z}-transformation, and the resulting values were averaged across channels to yield a single measure of the similarity of kinematics across each movement pair. The resulting value was transformed back into a Pearson's r-value and used to construct a 1-r dissimilarity matrix for each movement pair. A \textcolor{black}{group average muscle model} calculated across all ten participants' data was generated and used to probe the spatial and temporal encoding of muscle based dissimilarities in the brain using fMRI and MEG}} (\Cref{fig:1,fig:S2}).}

\subsection{Ethological action movement model}
An alternative ethological action based model was constructed based on more recent evidence of ethological maps in primate M1 \citep{graziano_ethological_2016}, and therefore categorises movements on the basis of their specific action, namely prehensile movements, sub-categorised into precision grip and power grip, and non-prehensile movements \citep{jones_human_2006} (\Cref{fig:S18}). The ethological action model was subject to hierarchical clustering for visualisation.

\subsection{MRI data acquisition}
MR data were acquired using a Siemens 7T Magnetom system (Siemens Healthcare, Erlangen, Germany) with a 32-channel head coil. 
Blood oxygenation level dependent (BOLD) fMRI was acquired with a T2*-weighted multi-slice gradient echo planar imaging (EPI).  True axial slices were positioned for optimal coverage of the left and right anatomical hand knob \citep{yousry_localization_1997} (TR/TE: 1500/25 ms, resolution: 1.2 mm isotropic, 22 axial slices, flip angle: 90\degree; GRAPPA factor: 2; anterior-posterior phase-encoding direction; 391 measurements). Magnetization prepared rapid gradient echo (MPRAGE) structural MRI data were acquired to facilitate BOLD EPI slice placement and for cortical surface reconstruction (TR/TE: 2200/2.82 ms, isotropic resolution: 1.0 mm, GRAPPA factor = 2). An additional gradient echo BOLD EPI acquisition of 4 volumes was acquired using posterior-anterior phase-encoding direction for distortion correction.

\subsection{fMRI behavioural task}
During the fMRI acquisitions participants performed a total of ten runs of the motor task (5 runs per MRI session). Participants were led supine with their right forearm supported against their right hip and their elbow supported by a foam pad, while wearing the data glove. Participants viewed instructions via a mirror mounted on the transmit coil and a projector screen mounted at the end of the bore. Each movement block comprised of a 3 second instruction screen (``Prepare to Move"), a 3 second video of the movement to be produced, and a 1 second further instruction screen (``Move"), followed by 5 movement trials, each comprising 1.6 seconds of movement (green expanding/contracting bar), followed by a 0.4 second rest period (red static bar). Each  movement block was 17 seconds. In addition to the movement blocks, 8 rest blocks were included in each task run; rest blocks were of equivalent duration to movement blocks and comprised of a 3 second instruction screen (``Rest"), a 3 second video of a static resting hand, and a 1 second further instruction screen (``Rest"), followed by the same period of expanding and contracting bar visual stimuli as the fMRI movement blocks. Rest blocks were positioned randomly in each run, excluding self-adjacency.


\subsection{Structural MRI data preprocessing}
MPRAGE data were subject to reorientation, bias-field correction and brain extraction using the FMRIB Software Library (FSL) fsl\_anat tool \citep{zhang_segmentation_2001,smith_fast_2002,jenkinson_fsl._2012} prior to cortical surface reconstruction using FreeSurfer Version 5.3.0 \citep{dale_cortical_1999,fischl_automated_2001}.

\subsection{fMRI data analysis}

\subsubsection{fMRI preprocessing and general linear modelling}

fMRI data were subject to standard preprocessing, including motion correction with MCFLIRT \citep{jenkinson_improved_2002}, brain extraction using BET \citep{smith_fast_2002}, and high pass temporal filtering (100 second threshold). fMRI data were not subject to spatial smoothing. All fMRI data were subject to manual independent components analysis denoising \citep{griffanti_hand_2017}. Distortion correction was undertaken using FSL Topup to estimate a fieldmap image for use in FSL FUGUE \citep{glasser_minimal_2013}. Undistorted BOLD EPI data were co-registered with structural MPRAGE data using Boundary-Based-Registration from FMRIB\textquotesingle s Linear Registration Tool (FLIRT) implemented in epi\_reg \citep{jenkinson_global_2001,jenkinson_improved_2002,greve_accurate_2009}. Example fMRI timeseries from a single voxel located in the anatomical hand knob is presented for four participants on a single session in \Cref{fig:S15}.

For each participant and each fMRI run, fMRI data were analysed using a first-level general linear modelling (GLM) approach implemented in FSL FEAT \citep{jenkinson_fsl._2012} using the FMRIB Improved Linear Model (FILM) to estimate time series autocorrelation and pre-whiten each voxel. Each of the 26 movements was modelled with a separate boxcar regressor with gamma-HRF convolution and its temporal derivative, giving a total of 52 regressors. Parameter estimates were calculated, contrasting each movement type against the rest condition; these voxel-wise maps and an estimate of the residuals from the GLM were resampled into the respective participants' structural space and used in subsequent representational similarity analysis (RSA).

\subsubsection{fMRI multivariate noise normalisation}
In order to account for the spatial structure of the noise inherent to fMRI data, spatial prewhitening of the parameter estimates from each participant and each fMRI task run was conducted. The residuals (R) from the first-level GLM analysis provided an estimate of data not fit by the model regressors across voxels (V) and time (T), from which a V x V covariance matrix ($\widehat{\Sigma}$) can estimate the noise structure across voxels (\Cref{eq:covar}) \citep{walther_reliability_2016}. 

\begin{equation}
\widehat\Sigma = \frac{1}{T}\bf{R}^T\bf{R}\
\label{eq:covar}
\end{equation}

The noise covariance structure was combined with the voxel-wise parameter estimates (P) for a given movement type (k) to generate a spatially pre-whitened parameter estimate ($P_k^*$: \Cref{eq:prewhite}):

\begin{equation}
P_k^*=P_k\widehat\Sigma^{-\frac{1}{2}}
\label{eq:prewhite}
\end{equation}

\subsubsection{fMRI surface-based searchlight representational similarity analysis}
A surface-based representational similarity analysis searchlight approach was used to identify regions in which the multivariate pattern of BOLD activity mirrored the kinematic and categorical models. This surface-based analysis constrained the voxels under consideration in each searchlight to the grey matter and prevented the issue of sampling of voxels that span a sulcus in a single searchlight, which is inherent to volumetric approaches \citep{oosterhof_comparison_2011}. A searchlight was constructed at the centre of each vertex within the individual participants' anatomical cortical surface region corresponding to the field of view of their task fMRI data (\Cref{fig:S8}). Each searchlight had a diameter of 10mm.  The region of interest of each searchlight was projected from 2D surface to 3D volumetric space using the Connectome Workbench Tool \citep{glasser_minimal_2013}, masked by a FMRIB Automatic Segmentation Tool grey matter map \citep{zhang_segmentation_2001} and a mask excluding voxels spanning across sulci in the FreeSurfer reconstruction to improve spatial specificity. Spatially pre-whitened parameter estimates were extracted from the resulting volumetric region corresponding to each searchlight. 

\subsubsection{fMRI cross-validated distance measures}
Within each searchlight the similarity between each of the spatially pre-whitened voxel-wise parameter estimates corresponding to each of the 26 different movement types was calculated using a cross-validated approach  to avoid the possibility of over-fitting the data \citep{diedrichsen_representational_2017,haynes_primer_2015}. In each iteration, the parameter estimate maps from one fMRI task run was assigned to fold A and the parameter estimate maps from the remaining nine task fMRI runs were assigned to fold B; squared Euclidean distances were calculated between all possible pairs of the 26 movement parameter estimate maps across these two folds (\Cref{eq:crossval}). Distance measures were calculated across all possible pairs of cross-validation folds and averaged \citep{walther_reliability_2016}. The use of spatially pre-whitened parameter estimate combined with the cross-validation approach yielded cross-validated Mahalanobis distance representational dissimilarity matrices (RDMs) comparing each of the activation patterns across all possible pairings of the 26 movements. For example, calculation of the distance between movement k and movement l in one iteration:

\begin{equation}
d^2_{Crossvalidated\,Mahalanobis}\left( P_k^*,P_l^* \right) = \left( P_k^*-P_l^* \right)_A\left( P_k^*-P_l^* \right)_B^T
\label{eq:crossval}
\end{equation}

\Copy{methods:fmri_musc1}{The correspondence between the fMRI-derived RDM in each searchlight and the candidate \textcolor{black}{group average kinematic, muscle}, and ethological models was assessed using a Spearman's rank correlation, with the resulting $\rho$ (rho) value was plotted in each searchlight's central vertex on the cortical surface. \textcolor{black}{Spearman's $\rho$ was selected because it is rank based, and therefore does not require assumptions regarding the distributions of the input variables: this allows for the comparison of models derived from different source data.} For statistical inference a fixed effects randomisation test\citep{nili_toolbox_2014} was applied on the individual participant level: correlations using 10,000 condition-label randomisations were undertaken in each searchlight.} From each of the permutations, the spatial peak $\rho$ value (rho) was extracted from across the cortical surface, forming a maximum accuracy distribution from which an omnibus threshold ($\alpha=0.01$) was extracted. The resulting thresholded $\rho$-value surface maps for each participant were resampled onto the Human Connectome Project 32k surface (S$1200.$L.pial.MSMAll.$32$k\_fs\_LR.surf.gii), binarised and used to form a heatmap corresponding to the spatial distribution of the each model fit across participants. \Copy{methods:fmri_musc2}{In light of the interest in contrasting the kinematic and muscle models, a comparison of the corresponding unthresholded Spearman's $\rho$ cortical surface maps was undertaken using a Wilcoxon signed-rank test (one-sided), subject to FDR correction ($\alpha=0.05$)} (\Cref{fig:2}).

\subsection{fMRI motion considerations}
Variability in the magnitude of fMRI motion across different movement conditions has the potential to influence the observed pattern of results. The potential for noise induced by participant motion was mitigated in a number of ways. First, all data was subject to ICA denoising to remove any characteristic motion artefacts \citep{griffanti_hand_2017}. Second, the multivariate analysis of fMRI data emoloyed herein used spatial prewhitening of the parameter estimates to account for voxel-wise variability in noise to not downweight voxels with high error variance and to account for noise covariance between voxels \citep{walther_reliability_2016}. Finally DVARS values were calculated for each fMRI timeseries (D: temporal derivative of time courses, VARS: root mean squares variance over voxels). These values quantify for each frame of an fMRI acquisition the magnitude of signal intensity change in comparison in volume N compared with volume N-1, as per the following formula:

\begin{equation}
DVARS(\Delta I)_{i} = \sqrt{\left \langle \left [ I_{i} \left ( \overrightarrow{x} \right ) - I_{i-1}\overrightarrow{x}\right ]^{2} \right \rangle} 
\end{equation}

Where $I_i$ is image intensity at locus $\overrightarrow{x}$ on frame i; angle brackets denote the spatial average over the whole brain \citep{power_spurious_2012}. DVARS are  able to quantify corruption of fMRI acqusition due to head motion. DVARS values were extracted for volumes corresponding to each of the 26 hand movements for all participants; the resulting distribution of DVARS values is presented in \Cref{fig:S13}. The profiles of very limited motion across participants during each session of around 10 minutes in duration also demonstrate high quality data acquisition (\Cref{fig:S14}).

\subsection{MEG data acquisition}

MEG signals were measured continuously at 1200Hz during the motor task using a whole-head 275-channel axial gradiometer CTF MEG system (CTF, Vancouver, Canada) located inside a magnetically shielded room. An additional 29 reference channels were recorded for noise cancellation purposes and the primary sensors were analysed as synthetic third-order gradiometers \citep{vrba_signal_2001}. Three electromagnetic coils were placed on three fiduciary locations (nasion, left and right pre-auricular) and their position relative to the MEG sensors were recorded continuously during each experimental block. The head surface and fiducial locations were digitized using an ANT Xensor digitizer (ANT Neuro, Enschede, Netherlands) prior to the MEG recording.

\subsection{MEG behavioural task}
During the MEG data acquisitions participants performed a total of ten runs of the motor task (5 runs per MEG session). Participants were sitting upright with their right forearm and elbow supported on a foam armrest, while wearing the data glove. Participants viewed instruction on a back-projected screen in front of them from a projector mounted outside the shielded room. Each movement block comprised of a 2 second period with a central fixation cross, a 3 second video of the movement to be produced, and a 1 second instruction screen (``Prepare to Move") followed by five movement trials, each comprising 1.6 seconds of movement (green expanding/contracting bar), followed by a 0.8 second rest period (red static bar). Each movement block was 18 seconds. The order of movement blocks was randomised within each task run; each movement was presented once per task run.

\Copy{methods:glove_onset}{\subsection{Data glove movement onset detection: MEG sessions}
The 14 channels of data glove recordings collected during the MEG sessions were synchronised with the MEG acquisitions. Epoched data glove recordings were subject to onset segmentation using an adaptive threshold (activity duration threshold: 200ms, no smoothing) (Hooman Sedghamiz: Matlab File Exchange: Automatic Activity Detection in Noisy Signals using Hilbert Transform.). A conservative estimate of movement onset was derived by taking the earliest signal onset detected across the fourteen data glove channels for each movement trial (\Cref{fig:S10A}). The resulting movement onset time was used to epoch MEG data in further analysis.}

\subsection{MEG data analysis}

\subsubsection{MEG preprocessing}
Each participant's head shape was digitized using Xensor digitizer software (ANT software BV, Enschede, The Netherlands). All MEG analysis was conducted using the Fieldtrip toolbox for EEG/MEG-analysis \citep{oostenveld_fieldtrip:_2011} (Donders Institute for Brain, Cognition and Behaviour, Radboud University Nijmegen, the Netherlands. See http://www.ru.nl/neuroimaging/ fieldtrip). Co-registration was performed in a two stage process: first the fiducial locations were marked on the T1 structural for that participant; the head digitization data was then used to align the data with the MRI, subject to manual adjustment. Alignment was undertaken independently for data from the two MEG sessions.

Data from each movement type were epoched from the 10 task runs and concatenated into a new dataset containing 10 blocks, each containing 5 movement trials. The fixation cross and movement trials were epoched from the overall block. \Copy{methods:onset_epoch}{The movement trials were defined relative to the data glove defined movement onset time (movement trial time: 2 s; pre-onset time: 0.5s, post-onset time: 1.5s).} The fixation cross period was used as a baseline for the 5 movement trials within each movement block. A high pass filter of 1 Hz and a low pass filter of 100 Hz were applied. MEG analyses were conducted across four frequency bands: alpha (7-14 Hz), beta (15-30 Hz) and gamma (30-100 Hz), and broad band (7-100 Hz). All of the movements trials for a given movement type were concatenated across the 10 task runs, creating a dataset comprising 50 repeats of a movement. At this point the data was visually inspected and those trials containing artefacts were removed from further analysis up to a maximum of 10 trials, such that the minimum number of movements trials per movement included in further analysis was 40.

\subsubsection{MEG source reconstruction}
In order to reconstruct oscillatory activity at brain locations directly comparable across participants, the individual anatomical MRI was non-linearly warped to the MNI MRI template. The MNI template was divided into a 10 mm isotropic grid and the inverse of the previously calculated non-linear warp was used to warp the template grid into the anatomical space of each participant. Sensor leadfields were calculated using a semi-realistic volume conduction model based on the individual anatomy \citep{nolte_magnetic_2003}. The temporal evolution of source activation at each location in the brain was estimated using a linearly constrained minimum variance (LCMV) beamformer algorithm \citep{veen_localization_1997} with the optimal dipole orientation at each voxel estimated using singular value decomposition (SVD). Virtual sensors were then reconstructed from all 3294 voxels by multiplying the sensor level data by the corresponding set of optimised weights. At this stage data were subject to multivariate noise normalization \citep{guggenmos_multivariate_2018,ledoit_well-conditioned_2004}: we calculated the error covariance matrix at sensor level and then used this combined with the filters from the LCMV to create the virtual sensor data. This means that sensors with more noise would be down-weighted compared to those with less noise. At this stage the data was also down-sampled to 600 Hz to reduce computational cost. 

\subsubsection{MEG temporal representational similarity analysis}
The MEG data were split to produce 10 partitions and then averaged within each partition to perform a cross-validated representational similarity analysis to avoid the possibility of over-fitting the data \citep{diedrichsen_representational_2017,haynes_primer_2015}. RSA was performed across time using a sliding time window with a width of 20 ms and a time step of 5 ms creating 396 time windows across 2 seconds of the movement trial (0.5s rest; 1.5s movement). After selecting virtual sensors within the left hemisphere motor region of the AAL atlas \citep{tzourio-mazoyer_automated_2002} (Precentral L, 31 sources; \Cref{fig:S9}), the frequency-filtered MEG signal measured during each movement type was compared using a cross-validated approach within each time width. In each iteration, the signals from one MEG data partition were assigned to fold A, and the signals from the remaining nine partitions were assigned to fold B; squared Euclidean distances were calculated between all possible pairs of the 26 signals across the two folds and averaged \citep{walther_reliability_2016}. 
The use of multivariate noise normalisation to account for spatial autocorrelation in the MEG signal yielded subject-wise cross-validated Mahalanobis distance RDMs comparing the alpha, beta, or gamma-band signal in the motor ROI across all possible pairings of the 26 movements \citep{guggenmos_multivariate_2018}. 

\Copy{methods:meg_rsa1}{Participant-level motor ROI RDMs were averaged in order to perform a fixed-effects analysis.  The correspondence between the MEG-derived RDMs and the candidate \textcolor{black}{group average kinematic, muscle,} and ethological models across time was assessed using a Spearman's rank correlation, with the resulting $\rho$ (rho) values plotted for each time window. \textcolor{black}{As in the fMRI analysis, a rank-based correlation was used to allow for the comparison of models originating from different source data without making assumptions about the distribution of values within these models.}} \Copy{methods:meg_rsa2}{In light of the interest in contrasting the kinematic and muscle models, these were each assessed in a partial correlation to discount the contribution of the other.} Randomization testing was used for statistical inference \citep{nichols_nonparametric_2002}, whereby candidate model RDMs were shuffled 1000 times and time-resolved correlation coefficients were recomputed in order to estimate an empirical null distribution. p-values were calculated using a cluster thresholding approach across time. To correct for multiple comparisons, the cluster-forming threshold was set to $\emph{P}<0.01$ and clusters in the correlation time-courses corresponding to each candidate model were thresholded against the maximal cluster distribution ($\alpha=0.001$). 

To assess the maximal correlation possible with our data, each participant's RDM was correlated with the average cross-subject RDM; the correlations were then averaged to obtain an upper bound of the noise ceiling \citep{nili_toolbox_2014}. 

\subsubsection{MEG: action observation analysis}
MEG data from the period of action observation during the instruction video preceding each movement block were epoched using the same approach as the MEG data recorded during movement. The fixation cross and action observation trials were epoched from the overall block. The action observation trial was defined relative to the video stimulus onset time (pre-onset time: 0.5s, post-onset time: 3.0s). The fixation cross period was used as a baseline for the action observation period. Temporal representational similarity analyses were conducted using the same apporoach as the MEG movement data, as described above.

\subsubsection{MEG motion considerations}
MEG analysis included multivariate noise normalisation to account partially for the effects of motion, where each channels are normalised by an estimate of error covariance across different sensors; this process has been demonstrated to substantially improve multivariate analyses of MEG data \citep{guggenmos_multivariate_2018}. Motion parameters for all MEG acquisitions were extracted and analysed to rule out the possibility of excessive head motion as a potential driving force behind any observed patterns of brain activity. Rotational and translational displacement for each participant and each experimental session are presented in \Cref{fig:S11}. In addition, the motion parameters during each movement block were extracted and the resulting distribution is presented across the 26 different movement types (\Cref{fig:S12}). The profiles of motion across participants demonstrate a high quality data acquisition.

\subsection{Electromyography with MEG}
Electromyography (EMG) data were acquired simultaneously with MEG data. Three surface EMG electrodes were attached to the right hand underneath the data glove, positioned on abductor pollicis brevis (APB), first dorsal interosseus (FDI) and abductor digiti minimi (ADM). The area under the electrodes was exfoliated and cleaned with alcohol prior to data acquisition. EMG signals were recorded at 1200Hz.

\Copy{emg_onset}{EMG data were initially subject to a bandpass filter (20-1000Hz) and a notch filter (50 Hz).  EMG data were epoched and baselined alongside the MEG data. Epoched EMG data were subject to manual artefact rejection. Signals from the three electrodes during each epoch were independently subject to a Hilbert transform and smoothing (5 ms smoothing window) prior to activity onset segmentation using an adaptive threshold (activity duration threshold: 200ms) (Hooman Sedghamiz: Matlab File Exchange: Automatic Activity Detection in Noisy Signals using Hilbert Transform.). A conservative estimate of muscle activity onset was derived by taking the earliest signal onset detected across the three EMG channels for each movement trial; \textcolor{black}{any trial in which the onset estimate from the EMG and data glove activity recorded during MEG showed a discrepancy of $> \pm 100 ms$ were excluded.}} Due to constraints of electrode placement alongside the kinematic data glove, measures of activity onset were not robustly measured in all participants. EMG onset data are presented in order to validate the data glove measures of movement onset, which have been used to epoch the MEG data (\Cref{fig:1,fig:S10}).

\section{Results}

We first used high-resolution fMRI data to perform a cross-validated cortical surface-based searchlight representational similarity analysis to find evidence for the spatial encoding of kinematic information during movement. In each participant and each cortical searchlight, the unsmoothed pattern of fMRI activity during movement was used to construct a representational dissimilarity matrix (RDM) \citep{nili_toolbox_2014}. The RDM was compared to \textcolor{black}{group average kinematic or muscle models (3D graphics 1 and 2)}, and a theoretical ethological action model, resulting in representational similarity cortical surface maps of Spearman's $\rho$ values for each participant and model. Spearman's $\rho$ surface maps for each model were subject to an omnibus threshold ($\alpha=0.01$) and used to construct a cross-participant heatmap. This analysis assessed where the relative dissimilarities in the kinematic, muscle, and ethological actions across the different hand movements were mirrored by the relative differences in the pattern of fMRI activity elicited by performing the same movements. 


\Copy{Results:fmri}{For the kinematic model, the searchlight revealed a strong and very consistent representational similarity in the contralateral pre-central region of the anatomical hand-knob \citep{yousry_localization_1997} across participants (\Cref{fig:1}: top row). Specifically, the fMRI searchlight results revealed the consistent encoding of the kinematic information in Brodmann Area 4 during the production of hand movements across participants (\Cref{table:peak}) \citep{glasser_multi-modal_2016}. \textcolor{black}{This means that the same differences we observed in the kinematics of our 26 movements were also observed in differences in the patterns of BOLD activity measured in caudal M1 during movement production.}

Inspection of the single-subject cortical searchlight results for the kinematic model highlights the consistent and spatially limited correspondence of the kinematic model and fMRI data at the level of individual participants in contralateral M1 (\Cref{fig:2}A). In the contralateral hemisphere, the peak spatial overlap in the encoding of kinematic information across participants was observed in Brodmann area 4 and 3a; other regions to reach significance at the level of individual participant searchlight analyses, but were not observed consistently across the entire group includes Brodmann Area 3a, Brodmann area 2, 3b, and Brodmann area (\Cref{fig:S4}). A highly comparable result was also observed using the \textcolor{black}{group average kinematic model} constructed from the data glove recordings made in the behavioural testing session (\Cref{fig:S19}), highlighting the applicability of this result to real-world hand use in an upright sitting position. No such consistent representational similarity was observed in the corresponding searchlight of movement-related activity in the ipsilateral hemisphere at the group level, however at the level of individual participants significant encoding was observed in greater than three participants included Brodmann areas 4, 3a, and 6 (\Cref{fig:2}B and \Cref{fig:S19}B). 

Equivalent spatial searchlight analyses for the muscle model also revealed supra-threshold activity consistent with encoding in the pre-central region of the anatomical hand knob (\Cref{fig:1}: bottom row). The muscle model shared representational structure with patterns of brain activity in more rostral and ventral regions compared with the kinematic model, including both areas of Brodmann areas 4 and 6, as well as areas of Brodmann area 3b. This pattern showed less spatial consistency across participants \Cref{fig:1,fig:S7}. \textcolor{black}{This means that differences in the pattern of muscle activity measured across different movements were mirrored by differences in the associated patterns of BOLD activity in rostral M1 during movement production.}}

In light of the interest in contrasting the kinematic and muscle models \citep{leo_synergy-based_2016}, a Wilcoxon signed-rank test (one-sided) was used to compare the vertex-wise $\rho$ maps of these two models, which demonstrated the superior fit of the \textcolor{black}{group average kinematic model} in comparison to the \textcolor{black}{group average muscle model} in a localised region principally corresponding to Brodmann Area 4 and 3a \citep{nili_toolbox_2014} (\Cref{fig:2}). 

The ethological action model (\Cref{fig:S18}A) revealed more limited evidence of consistent cortical encoding across participants, centred on somatosensory cortex in the post-central gyrus; specifically Brodmann Area 3b  (\Cref{fig:S18}B).

Ultra high field fMRI data analysed at the level of individual subjects offered detailed spatial resolution, revealing distinct encoding of kinematic and muscle information information in difference areas of the hand knob region of M1.  However, fMRI offers relatively poor temporal resolution to understand the point in time at which the kinematic and muscle models match the pattern of brain activity in M1. The boundary between motor and somatosensory cortex is increasingly blurred by evidence of sensory processing in M1 \citep{hatsopoulos_sensing_2011} and motor modulation of sensory afferents \citep{lee_motor_2008}. The encoding of muscle and kinematic information observed from patterns of fMRI activity may result from top-down control of motor function, or from bottom-up proprioceptive information passed back to M1 and S1. In order to  dissociate the driving force behind the spatial model fit observed in the fMRI data, a temporal representational similarity analysis of MEG data was used to identify the point during movement preparation or execution at which kinematic and muscle information is encoded in the M1.

A cross-validated fixed-effects representational similarity analysis was applied, comparing a group average of the kinematic and muscle models to the pattern of alpha (7-14 Hz), beta (15-30 Hz), gamma (30-100 Hz) and broad (5-100Hz) band MEG brain activity in M1 (\Cref{fig:S9}) in 20 ms sliding windows during movement preparation and execution. The ethological action model was assessed in equivalent analysis. In light of the interest in contrasting the \textcolor{black}{group average kinematic and muscle models}, these models were assessed using a Spearman's correlation, as well as in a partial correlation to discount the contribution of the other (\Cref{fig:S21}).

%Temporal MEG searchlight analysis using the broadband MEG signal revealed encoding of kinematic information around the time of movement onset (5-120 ms relative to movement onset).  (\Cref{fig:3}: top row). 

\Copy{results:MEG}{\textcolor{black}{Temporal MEG searchlight analysis revealed distinct temporal encoding of the kinematic and muscle models in the alpha, beta, and gamma frequencies. The kinematic model showed significant encoding in the alpha band immediately after movement onset (55 to 135 ms). In the beta band, the kinematic model mirrored the pattern of brain activity in a significant peak from before movement onset (-210 to -90 ms).  This means that the same differences that we observe in the kinematics of the 26 different movements under study are also observed in the oscillatory activity of motor cortex up to 200ms before these movements even begin. Specifically, before a movement is initiated, information about the upcoming kinematics is encoded in the beta oscillations recorded from primary motor cortex. In contrast, the muscle model showed significant encoding in neural activity substantially after movement initiation, which originated from a temporal correspondence with information encoded in the gamma band (735 to 795 ms relative to movement onset) (\Cref{fig:3}). This means that over 700ms after movements were initiated, differences in the pattern of high frequency oscillations in motor cortex mirrored differences in muscle activity across the 26 different movements.}}

An analogous MEG temporal searchlight analysis during action observation revealed evidence of a correspondence between the kinematic model and brain activity during the movement videos preceding each movement block (\Cref{fig:S5}). During action observation a correspondence between the MEG signal and kinematic model was observed from 220-255 ms and 890-955 ms in the alpha band, 705-735 ms in the beta band, and 545-560 ms in the gamma band, relative to stimulus onset. No peaks in any frequency band were observed for the muscle model or the ethological action model during the period of action observation.


\section{Discussion}

Taken together, the MEG and fMRI results presented here strongly implicate the distinct spatial and temporal encoding of kinematic and muscle information in M1. Specifically, fMRI data suggest kinematic information is represented more caudally in M1, in Brodmann area 4 and 3a. Complementary MEG data suggested kinematic information is encoded prior to and immediately following movement onset in oscillatory neuronal activity in alpha and beta frequencies (\Cref{fig:3}). In other words, the relative differences in the kinematic structure of a range of different hand movements is encoded in M1 up to 210 ms before the onset of movement can be detected in the hand. 

In contrast, the muscle based movement model was encoded in more rostral regions of M1, including Brodmann areas 4 and 6 (\Cref{fig:1,fig:3}). Temporally, the muscle model was encoded much later in the cycle of movement, starting at 735 ms after movement onset in the gamma frequency (\Cref{fig:3}). 

These results present strong new evidence in our understanding of movement encoding in M1. They suggest that kinematic features of movements are encoded immediately prior to and during the initiation of a movement, consistent with a role for this organisation's structure in top-down motor control. In contrast, brain activity that mirrors EMG recordings of muscle activity was observed much later after movement onset in more anterior regions of motor cortex; suggestive of a role in bottom up signalling later during movement production.

%%%% OLD vs NEW M1 argument

The observation of distinct rostral and caudal representational structures in human M1 is in keeping with an extensive primate literature reporting markedly distinct connectivity profiles along this axis of M1 in non-human primates. Specifically, retrograde labelling studies have reported that the evolutionarily newer caudal region of M1 contains a very high density of  cortico-motorneuronal cells (CM cells): those which make monosynaptic connections with motoneurons and are associated with highly skilled movements. In contrast the evolutionarily older rostral M1 contains few, if any, CM cells, relying instead on integrative processes mediated via connections to interneurons in the spinal intermediate zone \citep{rathelot_subdivisions_2009}.

The observed kinematic information encoding in caudal M1 is in keeping with the notion of this cortical region containing CM cells that facilitate specific muscle synergies \citep{cheney_comparable_1985}. The evolutionary development of this caudal M1 region has been specifically associated with the rise of manual dexterity in non-human primates: for example, the existence of large populations of CM cells with monosynaptic connections to motoneurons in the ventral horn of the spinal cord is a hallmark of the ability for independent finger use in the cebus monkey when compared to the squirrel monkey, which has a similar hand structure, but lacks direct cortico-motoneuronal projections \citep{bortoff_corticospinal_1993}. These direct connections via CM cells are not present at birth, but rather develop during early life, and mirror patterns of enhanced dexterous function during infancy and childhood \citep{olivier_electrophysiological_1997}.

In contrast to encoding of kinematic information in caudal M1, we observed encoding of muscle information in more rostral regions of M1 (\Cref{fig:2}). Lacking CM cells, rostral M1 has been associated with movement via pattern generators or motor primitives via connections to spinal interneurons. In cats, which exhibit only a rostral M1, electrical stimulation to motor cortex elicits movements restricted to very precise muscular anatomy \citep{nieoullon_somatotopic_1976}, rather than the patterns of complex movement observed in similar studies of non-human primates \citep{graziano_ethological_2016}. In addition, the inputs to rostral M1 differ from caudal M1: neurons responsive to deep muscle or joint sensory input are concentrated in rostral M1, while cutaneous sensory inputs are concentrated in caudal M1 \citep{rathelot_muscle_2006,tanji_submodality_1981,picard_primary_1992}. 

Our results provide functional evidence for organisational and temporal differences in the previously described rostral and caudal divisions of M1. Caudal M1, with its direct motoneuronal projections, here showed evidence of encoding movement kinematics, prior to and immediately following movement onset, during the production hand movements. Rostral M1, with its strong deep muscle/joint sensory inputs, showed evidence for the encoding of muscle-based information derived from EMG recordings, which occurred 735-795ms after movement onset, strongly consistent with bottom up sensory signalling from deep joint and muscle receptors. This spatial and temporal dissociation of functional organisation in M1 provides a unique insight into the cortical control of dexterous movements.

% detailed MEG discussion of beta
% MEG discussion: timing of beta and gamma
\Copy{disc:MEG}{Information contained in the kinematic model showed temporally distinct correspondence to information contained in the alpha and beta bands of the MEG data. From 210 ms to 90 ms before movement is detected, the representational structure in the M1 beta band corresponds significantly to the representational similarity of the kinematics of the upcoming movement. \textcolor{black}{In other words, even before a movement begins, beta oscillatory brain activity already differs depending on the kinematics of the upcoming movement.}

Beta oscillations are observed at rest; it is well established that beta activity is suppressed immediately prior to and during movement: movement-related beta desynchronisation (MRBD), and then rebounds following movement cessation: post-movement beta rebound (PMBR) \citep{pfurtscheller_event-related_1999}. The magnitude of the reduction in beta-band power observed prior to movement onset in motor cortex has been shown previously to relate to the degree of uncertainty in the upcoming movement \citep{tzagarakis_beta-band_2010} or action anticipation \citep{denis_role_2017}. Previous comparisons of beta desychronisation made across kinematic and kinetic tasks concur: the strength of MRBD is correlated with the physical kinematic displacement of a given hand movement rather than the magnitude of muscle contraction \citep{nakayashiki_modulation_2014}. Similar patterns of desynchronisation are observed in alpha band activity, where ERD in M1 corresponds to increased activation in the region \citep{pfurtscheller_event-related_1999}, with post-motion event related synchronisation in M1 \citep{ohara_movement-related_2000}. The post-movement peak in kinematic information encoding in the alpha band was observed early after movement onset, during a window of time in which the magnitude of ERD continues to increase after movement has begun \citep{babiloni_human_1999}. \textcolor{black}{Here we demonstrate that there is a link between information contained in the beta frequency in M1 before movement onset and the subsequent kinematics of hand movements (\Cref{fig:1,fig:3}), suggesting that the encoding of an upcoming motor command in beta oscillatory activity is based on the kinematic outcome of the planned movement  \citep{nakayashiki_modulation_2014,engel_beta-band_2010}.}}

The observed concurrence between the \textcolor{black}{group average muscle model} and patterns of brain activity measured by MEG occurred some time after movement onset (735-795 ms, \Cref{fig:3}). An increase in the amplitude of gamma oscillations has previously been reported during motor execution: movement-related gamma synchronisation (MRGS) \citep{cheyne_self-paced_2008,nowak_motor_2018}. Increased gamma frequency power is correlated with the size of a given movement, but their strength does not persist during isometric contraction. However, increases in gamma power in M1 are not observed in passive movement conditions, suggesting that gamma activity is not directly associated with muscle activity alone, but rather muscle activity associated with limb movement and the associated sensory feedback \citep{muthukumaraswamy_functional_2010}. 

%fMRI discussion
Hand kinematics have previously been investigated in the context of human fMRI. Relative differences in target joint position at the end of a hand movement have been shown previously to mirror the relative differences in the fMRI signal in a broad region of sensorimotor cortex \citep{leo_synergy-based_2016}.  Additional work considering unidigit and multidigit flexion has demonstrated that patterns of M1 fMRI activity associated with such movements are better explained by kinematic models of digit co-use than by competing muscle-based models \citep{ejaz_hand_2015}. In the present study we have used MEG and 7T BOLD fMRI to fundamentally extend on these findings. Specifically in the context of fMRI, high spatial resolution fMRI data enabled us to reveal a spatial dissociation in muscle and kinematic information encoding in M1 along the rostro-caudal axis (\Cref{fig:2}). We have been able to pinpoint a region of caudal Brodmann area 4 in which kinematic information shows significantly greater encoding than muscle information \citep{yousry_localization_1997}. Taken alongside evidence from MEG for a temporal dissociation of kinematic and muscle information during the movement cycle, these data strongly implicate kinematic organisation structure in top-down control of hand movements. 

 The fMRI spatial searchlight analysis did not reveal evidence of consistent encoding of kinematic information in ipsilateral M1 across participants (\Cref{fig:S4}). Previous fMRI studies provide evidence for the activation of ipsilateral M1 during the production of individual uni-digit movements \citep{diedrichsen_two_2013,berlot_ipsilateral_2018} but not multi-digit sequences of uni-digit movements \citep{yokoi_role_2018}. The present study considered a broad array of naturalistic hand movements, engaging a wide variety of hand kinematics, involving simultaneous and/or sequential movement of different digits. It is possible that unlike sequences of uni-digit movement, these more complex movements do not drive the circuits of ipsilateral M1 as uni-digit movements do \citep{diedrichsen_two_2013,berlot_ipsilateral_2018}.

% Mention kinematics over muscle.
Previous studies have made direct comparisons between muscle-based models and kinematic models, arguing for the latter as an organising principle in the encoding of hand movements \citep{ejaz_hand_2015,leo_synergy-based_2016}. As with previous studies, the present findings do not rule out the existence of muscle representations in M1, but rather support the existence of highly organised muscle representations structured around movement kinematics rather than muscle anatomy. The assertion perhaps explains the fractures and repetitions observed in muscle representations during the search for an M1 body map \citep{lemon_output_1988}.

% timing using EMG or glove
\Copy{disc:onset}{\textcolor{black}{Data glove recordings were used to accurately define the point of movement onset in order to epoch MEG trails relative to this point. This approach enabled us to make precise and accurate statements regarding the nature of information encoding in sensorimotor cortex before and after movement began. The onset signals measured from data glove recordings were validated against more limited concurrent EMG recordings during MEG. Onset detection from EMG showed broadly later onset detection times when compared against data glove recordings. The data glove recordings potentially provided a slightly more conservative (i.e. earlier) estimate of movement detection because of the limited muscle coverage feasible with surface EMG electrodes. In any case, even using the more conservative movement onset detection times from the data glove, we observe the encoding of kinematic information over 200ms prior to movement, supporting the notion that the kinematics of an upcoming movement are relevant in motor execution in M1.}}

% Other model discussion
The ethological action model reported less consistent patterns of fMRI encoding, centred on the postcentral gyrus, consistent with activation in S1 (\Cref{fig:S18}). The ethological action model also did not reveal any significant peak in the temporal representational analysis. It is possible that while at a coarse level, ethological maps exist in the primate cortex, the concept of ethological organisation does not extend down to the fine-grain level of individual encoding of human hand movements; in other words, the broad motor reportoire of the human hand may not be encoded on the basis of the functional role of each movement. However, in the case of the primate, the coarser division of movements based on the functional role of the entire upper limb, including the hand (e.g. feeding, reaching), may play a role in the way the cortex is organised \citep{graziano_complex_2002}. The observed patterns of post-central activity may alternatively result from selective disinhibition of S1 by M1 during motor activity, though such direct cortico-cortical signalling remains speculative in the human brain \citep{lee_motor_2008,lee_disinhibitory_2013,choi_bottom-up_2018}.

% Action observation data
Analysis of the action observation period of the MEG data preceding each movement block also provided some support for the kinematic encoding of information in M1 (\Cref{fig:S5}).  Previous MEG data acquired during action observation have demonstrated characteristic changes in M1 activity comparable to action execution \citep{hari_activation_1998}.  Analyses of event related desynchronisation (ERD) in M1 during action observation have suggested a peak change in the mu frequency as the observed movement evolves \citep{tani_action_2018}. These observations are potentially consistent with the pattern of kinematic model fit observed in the alpha and beta band MEG data during action observation, when the trajectory of movement has become clear (\Cref{fig:S5}). Additional work considering the encoding of kinematic information in oscillatory alpha band activity in M1 suggests that the observation of stimuli consistent with biological motion is sufficient to induce ERD in this frequency band \citep{meirovitch_alpha_2015}, potentially consistent with the notion that during observation of biological motion, M1 may encode kinematic information. \Copy{disc:observ}{\textcolor{black}{Given the focus of the present study on movement production, the infrequent and brief exposure of participants to action observation stimuli during the fMRI experiment did not provide sufficient data to make firm inferences regarding the spatial encoding of kinematic information while movements were observed. Based on existing meta-analyses, one would expect that such kinematic information could be encoded across a broad network of brain regions known to exhibit motor mirror properties \citep{molenberghs_brain_2012}.}}

% MEG vs. fMRI signals: not fusion
\Copy{MEG_loc_disc}{The data presented in this study rely on complementary information acquired from BOLD fMRI and MEG, though the remit of this work does not extend to fusion of the two modalities. BOLD fMRI provides only an indirect measure of neuronal activity based on haemodynamic changes associated with the execution of a given task \citep{jezzard_functional_2001}, which can be resolved with a relatively high degree of spatial specificity with 7T imaging. In contrast, MEG reflects a more direct, temporally-rich, measure of neuronal activity. While the origins of the measured signals differ, compelling recent evidence provides non-coincidental data to support the notion of shared information across MEG and fMRI measures of brain activity across a wide range of frequency bands \citep{hipp_bold_2015}; similar correspondences have been reported from invasive electrocorticography data \citep{siero_bold_2014}. \textcolor{black}{However, the spatial component of MEG data must be inferred from mathematical modelling. Despite advances in the context of MEG source localisation, this feature of MEG analysis limits the spatial specificity of the measured signals, which integrate information across relatively large tissue volumes in comparison with fMRI \citep{hall_relationship_2014}. It is therefore not possible to definitely co-localise the signals from MEG and fMRI data. Thus the motor cortex MEG signal used in the temporal multivariate searchlight analysis could have been influenced by signals from adjacent somatosensory cortex; mu-rhythm activity has been shown to associate with sensorimotor BOLD activity \citep{yin_amplitude_2016}. However, previous data from comparative MEG/fMRI studies has suggested a broad association of the sensorimotor alpha frequency signal with the BOLD activity in the post-central gyrus, and the beta frequency with BOLD activity in the precentral gyrus \citep{salmelin_spatiotemporal_1994,salmelin_functional_1995,cheyne_neuromagnetic_2003,ritter_rolandic_2009}, a similar gradient has been supported broadly by intracortical recordings from non-human primates \citep{jasper_electrocorticograms_1949,rougeul_fast_1979}. Here we observe a pre-movement encoding of kinematic information in the beta frequency, and a similar peak immediately after movement onset in the alpha frequency (\Cref{fig:3}). It is therefore possible to speculate that the beta frequency encoding is more likely to represent pre-central activity in motor cortex, which would again support the conclusion that kinematic information is involved in the top-down control of dexterous movement.}}

% Final sum up
In this work we apply a rich multi-modal design with multivariate analysis to provide evidence for spatial and temporal dissociations of kinematic and muscle-based information in human M1 during hand movement. Mounting evidence for the encoding of complex kinematic information in M1 from this and other work continues to blur the boundary between primary somatosensory and primary motor cortex: even M1 neurons have been shown to rapidly consolidate sensory torque information across multiple joints \citep{pruszynski_primary_2011}. The notion of kinematic representation in M1 immediately prior to movement initiation is compatible with recent evidence of the tight integration of information across the central sulcus \citep{arce-mcshane_primary_2016}, whereby S1 encodes the current body state, while M1 encodes the kinematics necessary to achieve the intended body state. Such a system of motor control would see kinematic information encoded prior to movement onset as a prediction for the future sensory inputs expected by S1 when a movement has been achieved \citep{adams_predictions_2013}.


\section*{Acknowledgments}

J.K. holds a Wellcome Trust Sir Henry Wellcome Postdoctoral Fellowship (204696/Z/16/Z). CUBRIC is supported by a Strategic Award from the Wellcome Trust (104943/Z/14/Z). This study was supported by the UK MEG Partnership Grant (MRC/EPSRC, MR/K005464/1). The authors are grateful to Krish Singh for his advice regarding the MEG analysis and for his comments on the manuscript, and to Yi-Jhong Han for his technical assistance with EMG data acquisition. Address for corresponding author: CUBRIC, Maindy Road, Cardiff, CF24 4HQ, UK; kolasinskij@cardiff.ac.uk.

%% References with bibTeX database:

\section*{References}
\bibliographystyle{model5-names}\biboptions{authoryear}
\bibliography{references.bib}


\section*{Tables}

\FloatBarrier

\begin{table}[h!]
\centering
\label{table:move}
\begin{tabular}{ll}
\multicolumn{2}{c}{\textbf{Hand movements}}                                                                            \\ \hline
Abduct fingers                                             & Pinch: thumb and little finger                            \\
Cylinder Grip                                              & Pinch: thumb and index finger                             \\
Hook Grip                                                  & Pinch: thumb and middle finger                            \\
Spherical Grip                                             & Pinch: thumb and ring finger                              \\
Index finger flexion (45\degree)            & Ring finger flexion (45\degree)            \\
Index finger flexion (90\degree)            & Ring finger flexion (90\degree)            \\
Index and middle finger flexion (90\degree) & Ring and little finger flexion (90\degree) \\
Index finger and thumb roll                                & Rock fingers                                              \\
Little finger flexion (45\degree)           & Squeeze: thumb and fingers                                \\
Little finger flexion (90\degree)           & Abduct thumb                                              \\
Middle finger flexion (45\degree)           & Extend thumb                                              \\
Middle finger flexion (90\degree)           & Flex thumb                                                \\
Middle and ring finger flexion (90\degree)  & Twiddle: thumb and index finger                           \\ \hline
\end{tabular}
\caption{Outline of the 26 hand movements used in the motor task. Instructional videos presented in Video S1.}
\label{table:movements}
\end{table}


\begin{table}[h!]
\begin{tabular}{l|l|l|l}
\textbf{Model}       & \textbf{\begin{tabular}[c]{@{}l@{}}Peak heatmap\\ overlap\\ (Participants)\end{tabular}} & \textbf{Peak Vertex}                                               & \textbf{\begin{tabular}[c]{@{}l@{}}Anatomical\\ location\end{tabular}} \\ \hline
\textit{Kinematic}   & 10                                                                                       & 8053/5378                                                               & Brodmann Area 4                                                                 \\ \hline
\textit{Muscle}      & 10                                                                                        & \begin{tabular}[c]{@{}l@{}}5070\\ 8015/8044\end{tabular} & \begin{tabular}[c]{@{}l@{}}Brodmann area 4\\ Brodmann area 3b\end{tabular} \\ \hline
\textit{Ethological} & 8                                                                                        & 8070                                                               & Area 3b                                                                \\ \hline
\end{tabular}
\caption{Outline of peak anatomical correspondence between movement models and fMRI calculated using across participant cortical heatmaps. Peak regions calculated as centre of gravity of areas of peak overlap; peaks separated by a minimum of 20mm. Vertex positions and anatomical definitions are based on HCP S1200 32k release \citep{glasser_multi-modal_2016}.}
\label{table:peak}
\end{table}

\FloatBarrier
\pagebreak

\section*{Figure legends}


\FloatBarrier

\begin{figure}[h!]
\centering
\includegraphics[width=1.00\textwidth,center]{placeholder.png}%
\caption{\textbf{Spatial and temporal evidence for distinct encoding of kinematic and muscle based information in human motor cortex.} \textcolor{black}{Group average kinematic and muscle models} of hand movement were used in a spatiotemporal representational similarity analysis. Top row: fMRI data show that kinematic information was encoded consistently in in of primary motor cortex across all ten participants with a consistent peak in Brodmann Areas 4 and 3a; complementary MEG data revealed temporal encoding of kinematic information (blue box) around the point of movement onset in the broadband signal, further decomposition of which revealed encoding prior to movement onset (green line) in the beta frequency, around -210 to -90 ms. The \textcolor{black}{group average muscle model} (bottom row) showed consistent spatial encoding in more rostral regions of Brodmann area 4 of primary motor cortex across participants, as well as postcentral regions of Brodmann areas 3b; a temporal searchlight using the muscle model revealed evidence of encoding much later in the cycle of movement around 735-795 ms after movement onset in the broadband signal; further decomposition revealed this encoding of the muscle model originated in the gamma frequency. An ethological action model in line with recent primate studies \citep{graziano_ethological_2016} was investigated and is presented in \Cref{fig:S18}. Full MEG analysis are presented in \Cref{fig:3}. Green line - movement onset defined by the data glove; blue regions - significant peaks in representational similarity between MEG data and the motor model; dashed line - correlation noise ceiling. EMG onset violin plots based on data presented in \Cref{fig:S10}.  Both matrices are presented based on the results of hierarchical clustering conducted on the kinematic matrix for ease of comparison. Both model matrices are reproduced in a larger format in \Cref{fig:S2} using their own respective hierarchical clustering outputs}.
\label{fig:1}
\end{figure}


\begin{figure}[h!]
\centering
\includegraphics[width=1.00\textwidth,center]{placeholder.png}%
\caption{\textbf{Kinematic and muscle models show evidence of distinct spatial encoding in primary motor cortex} A. Outline of supra-threshold representational similarity analysis results presented in \Cref{fig:1} reveal overlapping but distinct encoding of muscle and kinematic information, with muscle information encoding in more rostral regions of Brodmann area 4 and 6, while kinematic information is encoded encode in more caudal regions of primary motor cortex, including Brodmann areas 4 and 3a. (B). A Wilcoxon signed-rank test calculated on Spearman's $\rho$ values across the muscle and kinematic spatial searchlights revealed a region at the border of Brodmann area 4 and 3a in which kinematic information showed significantly greater encoding than the muscle model (Statistical maps subject to FDR correction $\alpha=0.05$).}
\label{fig:2}
\end{figure}


\begin{figure}[h!]
\centering
\includegraphics[width=1.00\textwidth,center]{placeholder.png}%
\caption{\textbf{MEG temporal representational similarity analysis searchlight in motor cortex reveals distinct encoding of kinematic and muscle information.} Temporal MEG searchlight analysis of the broadband MEG signal revealed encoding of kinematic information around the time of movement onset (5 - 120ms), contrasted against much later encoding of muscle information 735 - 785 ms after movement onset. Decomposition of the MEG signal into alpha, beta, and gamma frequencies revealed distinct encoding of the \textcolor{black}{group average kinematic and muscle models} across bands. The kinematic model showed significant encoding in the alpha band after movement onset (55 - 135 ms) and the beta band prior to movement onset (-210 - -90 ms). In contrast, the muscle model showed significant encoding in the gamma band substantially after movement onset (735 - 795 ms). Green line - movement onset defined by the data glove; blue regions - significant peaks in representational similarity between MEG data and the model (1000 shuffled permutations of candidate model RDMs; cluster-forming threshold: \emph{p}$<0.01$; maximal cluster distribution ($\alpha=0.001$)) ; dashed line - correlation noise ceiling.}
\label{fig:3}
\end{figure}

\FloatBarrier

\textbf{3D Graphic 1}
\textit{Kinematic Group Average Model: Multi-dimensional scaling visualisation.} Colours are based on relative position of each point in the x-axis.

\textbf{3D Graphic 2}
\textit{Muscle Group Average Model: Multi-dimensional scaling visualisation.} Colours are based on relative position of each point in the x-axis.


\beginsupplement
\FloatBarrier
\pagebreak
\setcounter{page}{1}
\section*{Supplementary information: Spatially and temporally distinct encoding of muscle and kinematic information in rostral and caudal primary motor cortex.}

\textbf{Video S1: Compilation of instructional videos used at the beginning of movement blocks in all testing sessions.} Movement labels are provided for reference only; labels were not included during the task (VideoS1.mov).

\textbf{Video S2: Visualisation of multidimensional scaling of \textcolor{black}{group average kinematic model} constructed across participants and sessions.} (VideoS2.mov).

\begin{figure}[htpb]
\centering
\includegraphics[width=1.00\textwidth,center]{FigS1.png}%
\caption{(A.) Data-driven kinematic models constructed for each participant and each session type exhibit strong split-half and inter-session consistency. Muscle model reproducibility data also presented. (B.) Strong between-model consistency across kinematic models calculated from data across fMRI, MEG, and behavioural recording sessions; limited shared information across kinematic and muscle models. Ethological action model resulted presented in \Cref{fig:S18}.}
\label{fig:S1}
\end{figure}


\begin{figure}[htpb]
\centering
\includegraphics[width=1.0\textwidth,center]{FigS2.png}%
\caption{\textbf{The \textcolor{black}{group average kinematic model} across participants for each recording session type, the group average muscle model derived from an independent cohort of participants, and the categorical ethological action model.}}
\label{fig:S2}
\end{figure}


\begin{figure}[htpb]
\centering
\includegraphics[width=0.95\textwidth,center]{FigS4.png}%
\caption{\textbf{Single participant fMRI representational similarity analysis cortical searchlights using individual kinematic models of hand movement.} Cortical heatmaps of the left (A) and right (B) hemisphere, show consistent encoding of kinematic information in the left motor cortex, contralateral to movement. Heatmaps were constructed from individually thresholded cortical searchlights for each participant, derived using their own kinematic model (C) (Omnibus threshold, $\alpha=0.01$, maximum accuracy distribution calculated from peak correlation value across 10,000 searchlight permutations with label-switching).}
\label{fig:S4}
\end{figure}


\begin{figure}[htpb]
\centering
\includegraphics[width=1.2\textwidth,center]{FigS5.png}%
\caption{\textbf{MEG searchlight analysis during action observation} Evidence of a significant peak in the correspondence between the kinematic model and the alpha frequency MEG signal (220-255ms and 890-955ms), the beta band MEG signal (705-735ms) and the gamma band MEG signal (545-560ms) in the period of action observation. No equivalent concurrence with the MEG signal was observed for the muscle of ethological action model in primary motor cortex during action observation. The green line indicates the onset of the stimulus video; the blue regions indicate significant peaks in representational similarity between MEG data and the motor model; the dashed line indicates noise ceiling. Comparison with MEG temporal searchlight results presented in \Cref{fig:1,fig:3}.}
\label{fig:S5}
\end{figure}

\begin{figure}[htpb]
\centering
\includegraphics[width=0.95\textwidth,center]{FigS7.png}%
\caption{\textbf{Individual participant cortical searchlight results using a muscle model of movement encoding.} Cortical heatmaps of the left (A) and right (B) hemisphere, show consistent ncoding of an action model based on EMG recordings in Brodmann areas 4 and 3b. Heatmaps were constructed from individually thresholded cortical searchlights for each participant using a single average muscle model (C) (Omnibus threshold, $\alpha=0.01$, maximum accuracy distribution calculated from peak correlation value across 10,000 searchlight permutations with label-switching.)}
\label{fig:S6}
\end{figure}

\begin{figure}[htpb]
\centering
\includegraphics[width=0.92\textwidth,center]{FigS6.png}%
\caption{\textbf{Individual participant cortical searchlight results using an ethological action model of movement encoding.} Cortical heatmaps of the left (A) and right (B) hemisphere, show limited but consistent encoding of an action model in the left post-central gyrus, contralateral to movement. Heatmaps were constructed from individually thresholded cortical searchlights for each participant using a single categorical action model (C) (Omnibus threshold, $\alpha=0.01$, maximum accuracy distribution calculated from peak correlation value across 10,000 searchlight permutations with label-switching.)}
\label{fig:S7}
\end{figure}

\begin{figure}[htpb]
\centering
\includegraphics[width=1.1\textwidth,center]{FigS8.png}%
\caption{\textbf{Heatmap surface visualisation of fMRI data coverage across participants on inflated (A) and midthickness (B) surfaces.} }
\label{fig:S8}
\end{figure}

\begin{figure}[htpb]
\centering
\includegraphics[width=0.6\textwidth,center]{FigS9.png}%
\caption{\textbf{Surface visualisation of the left hemisphere motor region of the AAL atlas used in MEG temporal searchlight analysis: precentral L.} }
\label{fig:S9}
\end{figure}


\begin{figure}[htpb]
\centering
\includegraphics[width=0.95\textwidth,center]{FigS10A.png}%
\caption{\textbf{Movement onset time calculations from data glove recordings used to epoch MEG recordings.} A. Example of data glove signal onset detection using adaptive threshold for one of the 14 channels on a single trial. The unsmoothed envelope of signal (Hilbert transform) was used for automatic onset detection. B. Illustration of movement onset detection in the same trial across all 14 channels; movement onset was detected in a subset of channels (red); the earliest of these (cyan) was used to conservatively estimate the onset of movement, and was therefore defined as timepoint 0 s. C. Distribution of data glove onset times for all trials across all participants in the 26 different movement categories; time point 0 s indicates the onset of the green visual Go cue: these glove onset times were used to epoch MEG data to account for inter-trial variability in the representational similarity analysis}
\label{fig:S10A}
\end{figure}


\begin{sidewaysfigure}[htpb]
\centering
\includegraphics[width=1.05\textwidth,center]{FigS10.png}%
\caption{\textbf{EMG muscle activity onset time.} A. Example of EMG onset detection using adaptive threshold. B. Smoothed envelope of signal (Hilbert transform; 5ms smoothing window) used for automatic onset detection. C. Violin plots visualising the distribution of EMG onset times for trials from which onset could be detected across all participants. Bars represent interquartile range, white dots represent median values which are plotted in \Cref{fig:1}. EMG data were used to exclude trials where muscle onset time differed from data glove defined movement onset time by $>\pm$ 100 ms.}
\label{fig:S10}
\end{sidewaysfigure}

\begin{figure}[htpb]
\centering
\includegraphics[width=0.80\textwidth,center]{FigS11.png}%
\caption{\textbf{MEG motion timeseries across participants and sessions. Blue: X-axis, orange: Y-axis, yellow: Z-axis}}
\label{fig:S11}
\end{figure}

\begin{figure}[htpb]
\centering
\includegraphics[width=0.95\textwidth,center]{FigS12.png}%
\caption{\textbf{MEG motion comparison across movement conditions.}}
\label{fig:S12}
\end{figure}

\begin{figure}[htpb]
\centering
\includegraphics[width=1.1\textwidth,center]{FigS13.png}%
\caption{\textbf{fMRI motion comparison across movement conditions using DVARS presented in arbitrary units \citep{power_spurious_2012,power_methods_2014,afyouni_insight_2018}.}}
\label{fig:S13}
\end{figure}


\begin{figure}[htpb]
\centering
\includegraphics[width=0.8\textwidth,center]{FigS14.png}%
\caption{\textbf{fMRI motion displacement plots.} Plots of absolute (blue) and relative (orange) motion calculated using FSL MCFLIRT for each participant and each fMRI task run; motion correction was undertaken prior to ICA denoising.}
\label{fig:S14}
\end{figure}

\begin{sidewaysfigure}[htpb]
\centering
\includegraphics[width=1.0\textwidth,center]{FigS15.png}%
\caption{\textbf{Example fMRI axial slices and single voxel timeseries from 4 participants.} fMRI timeseries data extracted from a single voxel (red crosshairs) for four participants. Data presented were subject to high-pass filter (100 seconds). fMRI data were not subject to spatial or temporal smoothing.}
\label{fig:S15}
\end{sidewaysfigure}

\begin{figure}[htpb]
\centering
\includegraphics[width=0.8\textwidth,center]{FigS16.png}%
\caption{\textbf{EMG recordings from an independent cohort used to generate a muscle model of hand movement}. A) Schematic demonstrating electrode placement for EMG recordings on both the palmar and dorsal surface of the hand and forearm covering these muscles: 1: first dorsal interosseus (FDI), 2-3: dorsal interosseus muscles, 4: abductor digiti minimi, 5: abductor pollicis brevis (APB), 6: adductor pollicis, 7-9: lumbrical muscles, 10: flexor carpi ulnaris, 11: flexor carpi radialis, 12-14: flexor digitorum superficialis and flexor digitorum profundus, 15: flexor pollicis longus. Dotted lines indicate region of the forearm compressed for visualisation purposes.  This montage replicated that used in previous studies of kinematic and muscle information encoding in M1 \citep{ejaz_hand_2015,leo_synergy-based_2016}. B) Example EMG trace from one participant for three different movements (squeeze, spherical grip and abduct fingers) showing electrodes 1-15 across the 2s movement time window.}
\label{fig:S16}
\end{figure}

\begin{figure}[htpb]
\centering
\includegraphics[width=1.1\textwidth,center]{FigS17.png}%
\caption{\textbf{Noise ceiling calculation for spatial searchlight using fMRI data}. To assess the spatial consistency in RDMs calculated from fMRI data at each vertex, each participant's RDM was correlated with the average cross-subject RDM; the correlations were then averaged to obtain a vertex-wise upper bound of the noise ceiling.}
\label{fig:S17}
\end{figure}

\begin{figure}[htpb]
\centering
\includegraphics[width=1.05\textwidth,center]{FigS18.png}%
\caption{\textbf{Ethological action model reveals limited evidence for spatial encoding in primary somatosensory cortex.} (A) A theoretical model of cortical movement encoding on the basis of ethological action type was constructed on the basis of compelling evidence for such functional organisation in M1 from the primate literature \citep{graziano_ethological_2016}. (B) The spatial searchlight conducted using fMRI data revealed consistent cortical encoding of information in the post-central gyrus (Brodmann area 3b). (C) No evidence for the temporal encoding of this model was observed from MEG analysis.}
\label{fig:S18}
\end{figure}


\begin{figure}[htpb]
\centering
\includegraphics[width=0.95\textwidth,center]{FigS19.png}%
\caption{\textbf{fMRI searchlight analysis conducted using the kinematic model constructed from data glove recordings made during the behavioural testing session.} Evidence of the encoding of kinematic data in contralateral primary motor cortex persists using independent data glove recordings while participants were sitting upright in a more naturalistic position. Comparison with data presented in \Cref{fig:1,fig:2}.}
\label{fig:S19}
\end{figure}


\begin{figure}[htpb]
\centering
\includegraphics[width=0.8\textwidth,center]{FigS20.png}%
\caption{Temporal searchlight analysis investigating information encoding produces consistent results when using data glove recordings acquired during the behavioural testing session, when compared against the equivalent model derived from kinematic recordings made during the MEG sessions (\Cref{fig:3}). Green line - movement onset defined by the data glove; blue regions - significant peaks in representational similarity between MEG data and the motor model; dashed line - correlation noise ceiling.}.
\label{fig:S20}
\end{figure}


\begin{figure}[htpb]
\centering
\includegraphics[width=0.85\textwidth,center]{FigS21.png}%
\caption{Temporal searchlight analysis using partial correlations contrasting kinematic and muscle models reveal results comparable to original Spearman's $\rho$ analysis presented in \Cref{fig:3}. Green line - movement onset defined by the data glove; blue regions - significant peaks in representational similarity between MEG data and the model (1000 shuffled permutations of candidate model RDMs; cluster-forming threshold: \emph{p}$<0.01$; maximal cluster distribution ($\alpha=0.001$)) ; dashed line - correlation noise ceiling.}
\label{fig:S21}
\end{figure}


\end{document}
