# Supplementary material for: Spatially and Temporally Distinct Encoding of Muscle and Kinematic Information in Rostral and Caudal Primary Motor Cortex
Source: Cereb Cortex Commun. 2020 Apr 4;1(1):tgaa009. doi: 10.1093/texcom/tgaa009 (PMC7446240; doi:10.1093/texcom/tgaa009)
Supplement: Supplementary_Materials_tgaa009 [file supplementary_materials_tgaa009.zip › Supplementary_Materials_tgaa009/references.bib]

@article{molenberghs_brain_2012,
	title = {Brain regions with mirror properties: {A} meta-analysis of 125 human {fMRI} studies},
	volume = {36},
	issn = {0149-7634},
	shorttitle = {Brain regions with mirror properties},
	url = {http://www.sciencedirect.com/science/article/pii/S0149763411001394},
	doi = {10.1016/j.neubiorev.2011.07.004},
	abstract = {Mirror neurons in macaque area F5 fire when an animal performs an action, such as a mouth or limb movement, and also when the animal passively observes an identical or similar action performed by another individual. Brain-imaging studies in humans conducted over the last 20 years have repeatedly attempted to reveal analogous brain regions with mirror properties in humans, with broad and often speculative claims about their functional significance across a range of cognitive domains, from language to social cognition. Despite such concerted efforts, the likely neural substrates of these mirror regions have remained controversial, and indeed the very existence of a distinct subcategory of human neurons with mirroring properties has been questioned. Here we used activation likelihood estimation (ALE), to provide a quantitative index of the consistency of patterns of fMRI activity measured in human studies of action observation and action execution. From an initial sample of more than 300 published works, data from 125 papers met our strict inclusion and exclusion criteria. The analysis revealed 14 separate clusters in which activation has been consistently attributed to brain regions with mirror properties, encompassing 9 different Brodmann areas. These clusters were located in areas purported to show mirroring properties in the macaque, such as the inferior parietal lobule, inferior frontal gyrus and the adjacent ventral premotor cortex, but surprisingly also in regions such as the primary visual cortex, cerebellum and parts of the limbic system. Our findings suggest a core network of human brain regions that possess mirror properties associated with action observation and execution, with additional areas recruited during tasks that engage non-motor functions, such as auditory, somatosensory and affective components.},
	language = {en},
	number = {1},
	urldate = {2020-03-18},
	journal = {Neuroscience \& Biobehavioral Reviews},
	author = {Molenberghs, Pascal and Cunnington, Ross and Mattingley, Jason B.},
	month = jan,
	year = {2012},
	keywords = {Action observation, Activation likelihood estimation, Inferior frontal cortex, Inferior parietal cortex, Mirror neurons, fMRI},
	pages = {341--349}
}

@article{woods_can_2002,
	title = {Can {We} {Ever} {Escape} from {Data} {Overload}? {A} {Cognitive} {Systems} {Diagnosis}},
	volume = {4},
	issn = {1435-5558},
	shorttitle = {Can {We} {Ever} {Escape} from {Data} {Overload}?},
	url = {https://doi.org/10.1007/s101110200002},
	doi = {10.1007/s101110200002},
	abstract = {Data overload is a generic and tremendously difficult problem that has only grown with each new wave of technological capabilities. As a generic and persistent problem, three observations are in need of explanation: Why is data overload so difficult to address? Why has each wave of technology exacerbated, rather than resolved, data overload? How are people, as adaptive responsible agents in context, able to cope with the challenge of data overload? In this paper, first we examine three different characterisations that have been offered to capture the nature of the data overload problem and how they lead to different proposed solutions. As a result, we propose that (a) data overload is difficult because of the context sensitivity problem – meaning lies, not in data, but in relationships of data to interests and expectations and (b) new waves of technology exacerbate data overload when they ignore or try to finesse context sensitivity. The paper then summarises the mechanisms of human perception and cognition that enable people to focus on the relevant subset of the available data despite the fact that what is interesting depends on context. By focusing attention on the root issues that make data overload a difficult problem and on people’s fundamental competence, we have identified a set of constraints that all potential solutions must meet. Notable among these constraints is the idea that organisation precedes selectivity. These constraints point toward regions of the solution space that have been little explored. In order to place data in context, designers need to display data in a conceptual space that depicts the relationships, events and contrasts that are informative in a field of practice.},
	language = {en},
	number = {1},
	urldate = {2020-03-09},
	journal = {Cognition, Technology \& Work},
	author = {Woods, D. D. and Patterson, E. S. and Roth, E. M.},
	month = apr,
	year = {2002},
	pages = {22--36}
}

@article{murray_multisensory_2016,
	title = {Multisensory {Processes}: {A} {Balancing} {Act} across the {Lifespan}},
	volume = {39},
	issn = {1878-108X},
	shorttitle = {Multisensory {Processes}},
	doi = {10.1016/j.tins.2016.05.003},
	abstract = {Multisensory processes are fundamental in scaffolding perception, cognition, learning, and behavior. How and when stimuli from different sensory modalities are integrated rather than treated as separate entities is poorly understood. We review how the relative reliance on stimulus characteristics versus learned associations dynamically shapes multisensory processes. We illustrate the dynamism in multisensory function across two timescales: one long term that operates across the lifespan and one short term that operates during the learning of new multisensory relations. In addition, we highlight the importance of task contingencies. We conclude that these highly dynamic multisensory processes, based on the relative weighting of stimulus characteristics and learned associations, provide both stability and flexibility to brain functions over a wide range of temporal scales.},
	language = {eng},
	number = {8},
	journal = {Trends in Neurosciences},
	author = {Murray, Micah M. and Lewkowicz, David J. and Amedi, Amir and Wallace, Mark T.},
	year = {2016},
	pmid = {27282408},
	pmcid = {PMC4967384},
	keywords = {Aging, Animals, Humans, Learning, Perception, aging., cross-modal, development, learning, multisensory, plasticity},
	pages = {567--579}
}

@article{essock_anisotropy_1992,
	title = {An anisotropy of human tactile sensitivity and its relation to the visual oblique effect},
	volume = {91},
	issn = {0014-4819},
	doi = {10.1007/bf00227848},
	abstract = {The ability of humans to detect striated stimuli on the distal phalanges was found to be highly anisotropic. Observers were much more sensitive to stripes presented in the proximal-distal orientation than to stripes in any other orientation. This tactile anisotropy was contrasted with the well-known visual anisotropy in which sensitivity is greatest for stripes at the horizontal and vertical orientations. We suggest that both the tactile anisotropy and the visual anisotropy are caused by corresponding anisotropies in the distribution of preferred orientations of orientation-selective neurons with in the respective modalities.},
	language = {eng},
	number = {3},
	journal = {Experimental Brain Research},
	author = {Essock, E. A. and Krebs, W. K. and Prather, J. R.},
	year = {1992},
	pmid = {1483524},
	keywords = {Fingers, Humans, Neurons, Afferent, Orientation, Touch, Vision, Ocular},
	pages = {520--524}
}

@article{lechelt_tactile_1992,
	title = {Tactile spatial anisotropy with static stimulation},
	volume = {30},
	issn = {0090-5054(Print)},
	doi = {10.3758/BF03330421},
	abstract = {Studied tactile discrimination of stimulus-orientation discrepancy from standard or referent vertical, horizontal, and diagonal orientations in 5 undergraduates. Stimuli were presented statically to the distal pads of Ss' right and left index fingers. Results are consistent with research by E. C. Lechett (see record 1989-40448-001) employing dynamic tactile stimulation in which a similar and substantial oblique effect was obtained. Comparison orientations were discriminated more accurately with less deviation from standard vertical and horizontal stimulus orientations than from standard right- and left-diagonal stimulus orientations. Underlying sensory mechanisms are suggested. (PsycINFO Database Record (c) 2018 APA, all rights reserved)},
	number = {2},
	journal = {Bulletin of the Psychonomic Society},
	author = {Lechelt, Eugene C.},
	year = {1992},
	keywords = {Spatial Organization, Tactual Perception, Tactual Stimulation},
	pages = {140--142}
}

@article{li_oblique_2003,
	title = {Oblique effect: a neural basis in the visual cortex},
	volume = {90},
	issn = {0022-3077},
	shorttitle = {Oblique effect},
	doi = {10.1152/jn.00954.2002},
	abstract = {The details of oriented visual stimuli are better resolved when they are horizontal or vertical rather than oblique. This "oblique effect" has been confirmed in numerous behavioral studies in humans and to some extent in animals. However, investigations of its neural basis have produced mixed and inconclusive results, presumably due in part to limited sample sizes. We have used a database to analyze a population of 4,418 cells in the cat's striate cortex to determine possible differences as a function of orientation. We find that both the numbers of cells and the widths of orientation tuning vary as a function of preferred orientation. Specifically, more cells prefer horizontal and vertical orientations compared with oblique angles. The largest population of cells is activated by orientations close to horizontal. In addition, orientation tuning widths are most narrow for cells preferring horizontal orientations. These findings are most prominent for simple cells tuned to high spatial frequencies. Complex cells and simple cells tuned to low spatial frequencies do not exhibit these anisotropies. For a subset of simple cells from our population (n = 104), we examined the relative contributions of linear and nonlinear mechanisms in shaping orientation tuning curves. We find that linear contributions alone do not account for the narrower tuning widths at horizontal orientations. By modeling simple cells as linear filters followed by static expansive nonlinearities, our analysis indicates that horizontally tuned cells have a greater nonlinear component than those tuned to other orientations. This suggests that intracortical mechanisms play a major role in shaping the oblique effect.},
	language = {eng},
	number = {1},
	journal = {Journal of Neurophysiology},
	author = {Li, Baowang and Peterson, Matthew R. and Freeman, Ralph D.},
	month = jul,
	year = {2003},
	pmid = {12611956},
	keywords = {Action Potentials, Animals, Cats, Electrophysiology, Neurons, Orientation, Visual Cortex, Visual Perception},
	pages = {204--217}
}

@article{essock_oblique_1980,
	title = {The oblique effect of stimulus identification considered with respect to two classes of oblique effects},
	volume = {9},
	issn = {0301-0066},
	doi = {10.1068/p090037},
	abstract = {Two classes of oblique effects are proposed. Oblique effects demonstrated in paradigms reflecting the basic functioning of the visual system are termed class 1, and those obtained in paradigms reflecting stimulus encoding and memory are termed class 2. The present experiments examine the class 2 oblique effect that has been obtained on reaction time (RT) tasks. Three RT tasks with different response requirements (identification, detection, and classification) were conducted to determine the basic conditions necessary for the production of the class 2 RT oblique effect. The results indicate that the source of the class 2 oblique effect obtained in RT paradigms is a greater confusability between the 45 degrees oblique lines than between the horizontal and vertical lines when identification of orientation is required.},
	language = {eng},
	number = {1},
	journal = {Perception},
	author = {Essock, E. A.},
	year = {1980},
	pmid = {7360612},
	keywords = {Discrimination Learning, Female, Humans, Male, Orientation, Reaction Time, Visual Acuity, Visual Perception},
	pages = {37--46}
}

@inproceedings{10.1145/2501988.2502018,
	address = {New York, NY, USA},
	series = {{UIST} ’13},
	title = {{UltraHaptics}: {Multi}-point mid-air haptic feedback for touch surfaces},
	isbn = {978-1-4503-2268-3},
	url = {https://doi.org/10.1145/2501988.2502018},
	doi = {10.1145/2501988.2502018},
	booktitle = {Proceedings of the 26th annual {ACM} symposium on user interface software and technology},
	publisher = {Association for Computing Machinery},
	author = {Carter, Tom and Seah, Sue Ann and Long, Benjamin and Drinkwater, Bruce and Subramanian, Sriram},
	year = {2013},
	note = {Place: St. Andrews, Scotland, United Kingdom
tex.numpages: 10},
	keywords = {haptic feedback, interactive tabletops, touch screens},
	pages = {505--514}
}

@article{okamura_haptic_2009,
	title = {Haptic {Feedback} in {Robot}-{Assisted} {Minimally} {Invasive} {Surgery}},
	volume = {19},
	issn = {0963-0643},
	url = {https://www.ncbi.nlm.nih.gov/pmc/articles/PMC2701448/},
	doi = {10.1097/MOU.0b013e32831a478c},
	abstract = {Purpose of Review
Robot-assisted minimally invasive surgery (RMIS) holds great promise for improving the accuracy and dexterity of a surgeon while minimizing trauma to the patient. However, widespread clinical success with RMIS has been marginal. It is hypothesized that the lack of haptic (force and tactile) feedback presented to the surgeon is a limiting factor. This review explains the technical challenges of creating haptic feedback for robot-assisted surgery and provides recent results that evaluate the effectiveness of haptic feedback in mock surgical tasks.

Recent Findings
Haptic feedback systems for RMIS are still under development and evaluation. Most provide only force feedback, with limited fidelity. The major challenge at this time is sensing forces applied to the patient. A few tactile feedback systems for RMIS have been created, but their practicality for clinical implementation needs to be shown. It is particularly difficult to sense and display spatially distributed tactile information. The cost-benefit ratio for haptic feedback in RMIS has not been established.

Summary
The designs of existing commercial RMIS systems are not conducive for force feedback, and creative solutions are needed to create compelling tactile feedback systems. Surgeons, engineers, and neuroscientists should work together to develop effective solutions for haptic feedback in RMIS.},
	number = {1},
	urldate = {2020-03-09},
	journal = {Current opinion in urology},
	author = {Okamura, Allison M.},
	month = jan,
	year = {2009},
	pmid = {19057225},
	pmcid = {PMC2701448},
	pages = {102--107}
}

@article{meng_tactile_2015,
	title = {Tactile warning signals for in-vehicle systems},
	volume = {75},
	issn = {0001-4575},
	url = {http://www.sciencedirect.com/science/article/pii/S0001457514003923},
	doi = {10.1016/j.aap.2014.12.013},
	abstract = {The last few years have seen growing interest in the design of tactile warning signals to direct driver attention to potentially dangerous road situations (e.g. an impending crash) so that they can initiate an avoidance maneuver in a timely manner. In this review, we highlight the potential uses of such warning signals for future collision warning systems and compare them with more traditional visual and auditory warnings. Basic tactile warning signals are capable of promoting driver alertness, which has been demonstrated to be beneficial for forward collision avoidance (when compared to a no warning baseline condition). However, beyond their basic alerting function, directional tactile warning signals are now increasingly being utilized to shift the attention of the driver toward locations of interest, and thus to further facilitate their speeded responses to potential collision events. Currently, many researchers are focusing their efforts on the development of meaningful (iconic) tactile warning signals. For instance, dynamic tactile warnings (varying in their intensity and/or location) can potentially be used to convey meaningful information to drivers. Finally, we highlight the future research that will be needed in order to explore how to present multiple directional warnings using dynamic tactile cues, thus forming an integrated collision avoidance system for future in-vehicle use.},
	language = {en},
	urldate = {2020-03-09},
	journal = {Accident Analysis \& Prevention},
	author = {Meng, Fanxing and Spence, Charles},
	month = feb,
	year = {2015},
	keywords = {Collision avoidance, Driving, Dynamic warning, Interface design, Spatial attention, Tactile warning},
	pages = {333--346}
}

@article{wickens_multiple_2008,
	title = {Multiple {Resources} and {Mental} {Workload}:},
	shorttitle = {Multiple {Resources} and {Mental} {Workload}},
	url = {https://journals.sagepub.com/doi/10.1518/001872008X288394},
	doi = {10.1518/001872008X288394},
	abstract = {Objective: The objective is to lay out the rationale for multiple resource theory and the particular 4-D multiple resource model, as well as to show how the mod...},
	language = {en},
	urldate = {2020-03-09},
	journal = {Human Factors},
	author = {Wickens, Christopher D.},
	month = jun,
	year = {2008}
}

@book{proctor_human_2018,
	title = {Human {Factors} in {Simple} and {Complex} {Systems}},
	isbn = {978-1-4822-2959-2},
	abstract = {Recently, there have been a number of advances in technology, including in mobile devices, globalization of companies, display technologies and healthcare, all of which require significant input and evaluation from human factors specialists. Accordingly, this textbook has been completely updated, with some chapters folded into other chapters and new chapters added where needed. The text continues to fill the need for a textbook that bridges the gap between the conceptual and empirical foundations of the field.},
	language = {en},
	publisher = {CRC Press},
	author = {Proctor, Robert W. and Zandt, Trisha Van},
	month = jan,
	year = {2018},
	note = {Google-Books-ID: mBFFDwAAQBAJ},
	keywords = {Computers / Human-Computer Interaction (HCI), Technology \& Engineering / Engineering (General), Technology \& Engineering / Industrial Engineering, Technology \& Engineering / Industrial Health \& Safety}
}

@article{Peirce_2007,
	title = {{PsychoPy}—{Psychophysics} software in python},
	volume = {162},
	doi = {10.1016/j.jneumeth.2006.11.017},
	number = {1–2},
	journal = {Journal of Neuroscience Methods},
	author = {Peirce, J. W.},
	year = {2007},
	pages = {8--13}
}

@article{Long_Seah_Carter_Subramanian_2014,
	title = {Rendering volumetric haptic shapes in mid-air using ultrasound},
	volume = {33},
	doi = {10.1145/2661229.2661257},
	number = {6},
	journal = {ACM Transactions on Graphics},
	author = {Long, B. and Seah, S. A. and Carter, T. and Subramanian, S.},
	year = {2014},
	pages = {1--10}
}

@article{Peirce_2009,
	title = {Generating stimuli for neuroscience using {PsychoPy}},
	volume = {2},
	doi = {10.3389/neuro.11.010.2008},
	journal = {Frontiers in Neuroinformatics},
	author = {Peirce, J. W.},
	year = {2009}
}

@article{Peirce_2019,
	title = {{PsychoPy2}: {Experiments} in behavior made easy},
	volume = {51},
	doi = {10.3758/s13428-018-01193-y},
	number = {1},
	journal = {Behavior Research Methods},
	author = {Peirce, J. and Gray, J. R. and Simpson, S. and MacAskill, M. and Höchenberger, R. and Sogo, H. and Kastman, E. and Lindeløv, J. K.},
	year = {2019},
	pages = {195--203}
}

@article{Lechelt_Eliuk_Tanne_1976,
	title = {Perceptual orientational asymmetries: {A} comparison of visual and haptic space},
	volume = {20},
	doi = {10.3758/BF03208283},
	number = {6},
	journal = {Perception \& Psychophysics},
	author = {Lechelt, E. C. and Eliuk, J. and Tanne, G.},
	year = {1976},
	pages = {463--469}
}

@article{Lechelt_Verenka_1980,
	title = {Spatial anisotropy in intramodal and cross-modal judgments of stimulus orientation: {The} stability of the oblique effect},
	volume = {9},
	doi = {10.1068/p090581},
	number = {5},
	journal = {Perception},
	author = {Lechelt, E. C. and Verenka, A.},
	year = {1980},
	pages = {581--589}
}

@article{Fleming_Weil_Nagy_Dolan_Rees_2010,
	title = {Relating introspective accuracy to individual differences in brain structure},
	volume = {329},
	number = {5998},
	journal = {Science},
	author = {Fleming, S. M. and Weil, R. S. and Nagy, Z. and Dolan, R. J. and Rees, G.},
	year = {2010},
	pages = {1541--1543}
}

@article{Fleming_Lau_2014,
	title = {How to measure metacognition},
	volume = {8},
	doi = {10.3389/fnhum.2014.00443},
	journal = {Frontiers in Human Neuroscience},
	author = {Fleming, S. M. and Lau, H. C.},
	year = {2014}
}

@article{Blais_2008,
	title = {Random without replacement is not random: {Caveat} emptor},
	volume = {40},
	doi = {10.3758/BRM.40.4.961},
	number = {4},
	journal = {Behavior Research Methods},
	author = {Blais, C.},
	year = {2008},
	pages = {961--968}
}

@article{Gentaz_Luyat_Cian_Hatwell_Barraud_Raphel_2001,
	title = {The reproduction of vertical and oblique orientations in the visual, haptic, and somatovestibular systems},
	volume = {54},
	doi = {10.1080/713755970},
	number = {2},
	journal = {The Quarterly Journal of Experimental Psychology Section A},
	author = {Gentaz, E. and Luyat, M. and Cian, C. and Hatwell, Y. and Barraud, P. A. and Raphel, C.},
	year = {2001},
	pages = {513--526}
}

@article{Gentaz_Baud-Bovy_Luyat_2008,
	title = {The haptic perception of spatial orientations},
	volume = {187},
	doi = {10.1007/s00221-008-1382-0},
	number = {3},
	journal = {Experimental Brain Research},
	author = {Gentaz, E. and Baud-Bovy, G. and Luyat, M.},
	year = {2008},
	pages = {187--331}
}

@article{Ball_Sekuler_1980,
	title = {Models of stimulus uncertainty in motion perception.},
	volume = {87},
	issn = {1939-1471, 0033-295X},
	doi = {10.1037/0033-295X.87.5.435},
	number = {5},
	journal = {Psychological Review},
	author = {Ball, K. and Sekuler, R.},
	year = {1980},
	pages = {435--469}
}

@article{MATLAB,
	title = {version 9.6.0 ({R2019a})[{Computer} software]},
	author = {{MATLAB}},
	year = {2019},
	note = {tex.address: Natick, Massachusetts
tex.publisher: The MathWorks Inc.}
}

@article{JASP2019,
	title = {{JASP} (version 0.11.1)[{Computer} software]},
	url = {https://jasp-stats.org/},
	author = {{JASP Team}},
	year = {2019}
}

@article{oldfield_assessment_1971,
	title = {The assessment and analysis of handedness: {The} {Edinburgh} {Inventory}},
	volume = {9},
	doi = {10.1016/0028-3932(71)90067-4},
	number = {1},
	journal = {Neuropsychologia},
	author = {Oldfield, R. C.},
	year = {1971},
	pages = {97--113}
}

@article{Ball_Sekuler_1987,
	title = {Direction-specific improvement in motion discrimination},
	volume = {27},
	issn = {0042-6989},
	doi = {10.1016/0042-6989(87)90011-3},
	number = {6},
	journal = {Vision Research},
	author = {Ball, K. and Sekuler, R.},
	month = jan,
	year = {1987},
	note = {tex.abstractnote: With training, an observer’s ability to discriminate similar directions of motion gradually improves. A series of studies reveals that this improvemen…},
	pages = {953--965}
}

@article{Engstrom_Johansson_stlund_2005,
	title = {Effects of visual and cognitive load in real and simulated motorway driving},
	volume = {8},
	doi = {10.1016/j.trf.2005.04.012},
	number = {2},
	journal = {Transportation Research Part F: Traffic Psychology and Behaviour},
	author = {Engström, J. and Johansson, E. and Östlund, J},
	year = {2005},
	pages = {97--120}
}

@article{Appelle_1972,
	title = {Perception and discrimination as a function of stimulus orientation: {The} “oblique effect” in man and animals},
	volume = {78},
	doi = {10.1037/h0033117},
	number = {4},
	journal = {Psychological Bulletin},
	author = {Appelle, S.},
	year = {1972},
	pages = {266--278}
}

@article{Rutten_2019,
	title = {Invisible touch: {How} identifiable are mid-air haptic shapes?},
	volume = {LBW0283},
	doi = {10.1145/3290607.3313004},
	journal = {Extended Abstracts of the 2019 CHI Conference on Human Factors in Computing Systems},
	author = {Rutten, I. and Frier, W. and van der Bogaert, L. and Geerts, D.},
	year = {2019},
	pages = {1--6}
}

@article{Korres_Eid_2016,
	title = {Haptogram: {Ultrasonic} point-cloud tactile stimulation},
	volume = {4},
	doi = {10.1109/ACCESS.2016.2608835},
	journal = {IEEE Access},
	author = {Korres, G. and Eid, M.},
	year = {2016},
	pages = {7758--7769}
}

@article{yarkoni_large-scale_2011,
	title = {Large-scale automated synthesis of human functional neuroimaging data},
	volume = {8},
	issn = {1548-7091},
	url = {https://www.ncbi.nlm.nih.gov/pmc/articles/PMC3146590/},
	doi = {10.1038/nmeth.1635},
	abstract = {The explosive growth of the human neuroimaging literature has led to major advances in understanding of human brain function, but has also made aggregation and synthesis of neuroimaging findings increasingly difficult. Here we describe and validate an automated brain mapping framework that uses text mining, meta-analysis and machine learning techniques to generate a large database of mappings between neural and cognitive states. We demonstrate the capacity of our approach to automatically conduct large-scale, high-quality neuroimaging meta-analyses, address long-standing inferential problems in the neuroimaging literature, and support accurate ‘decoding’ of broad cognitive states from brain activity in both entire studies and individual human subjects. Collectively, our results validate a powerful and generative framework for synthesizing human neuroimaging data on an unprecedented scale.},
	number = {8},
	urldate = {2020-02-21},
	journal = {Nature methods},
	author = {Yarkoni, Tal and Poldrack, Russell A. and Nichols, Thomas E. and Van Essen, David C. and Wager, Tor D.},
	month = jun,
	year = {2011},
	pmid = {21706013},
	pmcid = {PMC3146590},
	pages = {665--670}
}

@article{maimon-mor_motor_2020,
	title = {Motor control drives visual bodily judgements},
	volume = {196},
	issn = {0010-0277},
	url = {http://www.sciencedirect.com/science/article/pii/S001002771930294X},
	doi = {10.1016/j.cognition.2019.104120},
	abstract = {The ‘embodied cognition’ framework proposes that our motor repertoire shapes visual perception and cognition. But recent studies showing normal visual body representation in individuals born without hands challenges the contribution of motor control on visual body representation. Here, we studied hand laterality judgements in three groups with fundamentally different visual and motor hand experiences: two-handed controls, one-handers born without a hand (congenital one-handers) and one-handers with an acquired amputation (amputees). Congenital one-handers, lacking both motor and first-person visual information of their missing hand, diverged in their performance from the other groups, exhibiting more errors for their intact hand and slower reaction-times for challenging hand postures. Amputees, who have lingering non-visual motor control of their missing (phantom) hand, performed the task similarly to controls. Amputees’ reaction-times for visual laterality judgements correlated positively with their phantom hand’s motor control, such that deteriorated motor control associated with slower visual laterality judgements. Finally, we have implemented a computational simulation to describe how a mechanism that utilises a single hand representation in congenital one-handers as opposed to two in controls, could replicate our empirical results. Together, our findings demonstrate that motor control is a driver in making visual bodily judgments.},
	language = {en},
	urldate = {2020-02-20},
	journal = {Cognition},
	author = {Maimon-Mor, Roni O. and Schone, Hunter R. and Moran, Rani and Brugger, Peter and Makin, Tamar R.},
	month = mar,
	year = {2020},
	keywords = {Amputees, Body representation, Embodied cognition, Motor simulation, Phantom limb, Visuomotor},
	pages = {104120}
}

@article{teufel_prior_2018,
	title = {Prior object-knowledge sharpens properties of early visual feature-detectors},
	volume = {8},
	copyright = {2018 The Author(s)},
	issn = {2045-2322},
	url = {https://www.nature.com/articles/s41598-018-28845-5},
	doi = {10.1038/s41598-018-28845-5},
	abstract = {Early stages of visual processing are carried out by neural circuits activated by simple and specific features, such as the orientation of an edge. A fundamental question in human vision is how the brain organises such intrinsically local information into meaningful properties of objects. Classic models of visual processing emphasise a one-directional flow of information from early feature-detectors to higher-level information-processing. By contrast to this view, and in line with predictive-coding models of perception, here, we provide evidence from human vision that high-level object representations dynamically interact with the earliest stages of cortical visual processing. In two experiments, we used ambiguous stimuli that, depending on the observer’s prior object-knowledge, can be perceived as either coherent objects or as a collection of meaningless patches. By manipulating object knowledge we were able to determine its impact on processing of low-level features while keeping sensory stimulation identical. Both studies demonstrate that perception of local features is facilitated in a manner consistent with an observer’s high-level object representation (i.e., with no effect on object-inconsistent features). Our results cannot be ascribed to attentional influences. Rather, they suggest that high-level object representations interact with and sharpen early feature-detectors, optimising their performance for the current perceptual context.},
	language = {En},
	number = {1},
	urldate = {2019-03-12},
	journal = {Scientific Reports},
	author = {Teufel, Christoph and Dakin, Steven C. and Fletcher, Paul C.},
	month = jul,
	year = {2018},
	note = {tex.ids: teufelPriorObjectknowledgeSharpens2018b},
	pages = {10853}
}

@article{hipp_bold_2015,
	title = {{BOLD} {fMRI} {Correlation} {Reflects} {Frequency}-{Specific} {Neuronal} {Correlation}},
	volume = {25},
	issn = {09609822},
	url = {https://linkinghub.elsevier.com/retrieve/pii/S0960982215004029},
	doi = {10.1016/j.cub.2015.03.049},
	abstract = {The brain-wide correlation of hemodynamic signals as measured with BOLD fMRI is widely studied as a proxy for integrative brain processes [1–3]. However, the relationship between hemodynamic correlation structure and neuronal correlation structure [4–6] remains elusive. We investigated this relation using BOLD fMRI and spatially co-registered, sourcelocalized MEG in resting humans. We found that across the entire cortex BOLD correlation reﬂected the co-variation of frequency-speciﬁc neuronal activity. Resolving the relation between electrophysiological and hemodynamic correlation structures locally in cortico-cortical connection space, we found that this relation was subject speciﬁc and even persisted on the centimeter scale. At ﬁrst sight, this relation was strongest in the alpha to beta frequency range (8–32 Hz). However, correcting for differences in signal-to-noise ratios across electrophysiological frequencies, we found that the relation extended over a broad frequency range from 2 to 128 Hz. Moreover, we found that the frequency with the tightest link to BOLD correlation varied across corticocortical space. For every cortico-cortical connection, we show which speciﬁc correlated oscillations were most related to BOLD correlations. Our work provides direct evidence for the neuronal origin of BOLD correlation structure. Moreover, our work suggests that, across the brain, BOLD correlation reﬂects correlation of different types of neuronal network processes and that frequency-speciﬁc electrophysiological correlation provides information about large-scale neuronal interactions complementary to BOLD fMRI.},
	language = {en},
	number = {10},
	urldate = {2019-01-04},
	journal = {Current Biology},
	author = {Hipp, Joerg F. and Siegel, Markus},
	month = may,
	year = {2015},
	pmid = {25936551},
	note = {tex.ids: hippBOLDFMRICorrelation2015a},
	keywords = {Adult, Brain, Female, Humans, Magnetic Resonance Imaging, Magnetoencephalography, Male, Neurons, Neurovascular Coupling, Nontherapeutic Human Experimentation, Rest, Signal-To-Noise Ratio},
	pages = {1368--1374}
}

@article{szczurko_naturopathic_2009,
	title = {Naturopathic treatment of rotator cuff tendinitis among {Canadian} postal workers: {A} randomized controlled trial},
	volume = {61},
	number = {8},
	journal = {Arthritis Rheum},
	author = {Szczurko, Orest and Cooley, Kieran and Mills, Edward J and Zhou, Qi and Perri, Dan and Seely, Dugald},
	year = {2009},
	note = {tex.ids: szczurkoNaturopathicTreatmentRotator2009a},
	pages = {1037--1045}
}

@article{mottolese_mapping_2012,
	title = {Mapping motor representations in the human cerebellum},
	journal = {Brain},
	author = {Mottolese, C and Richard, N and Harquel, S and Szathmari, A and Sirigu, A and Desmurget, M},
	month = sep,
	year = {2012},
	note = {tex.ids: mottoleseMappingMotorRepresentations2012a}
}

@article{laron_muscle_2012,
	title = {Muscle degeneration in rotator cuff tears},
	volume = {21},
	number = {2},
	journal = {J Shoulder Elbow Surg},
	author = {Laron, Dominique and Samagh, Sanjum P and Liu, Xuhui and Kim, Hubert T and Feeley, Brian T},
	year = {2012},
	note = {tex.ids: laronMuscleDegenerationRotator2012a},
	pages = {164--174}
}

@article{nadarajah_neuronal_2003,
	title = {Neuronal migration in the developing cerebral cortex: observations based on real-time imaging.},
	volume = {13},
	number = {6},
	journal = {Cereb. Cortex},
	author = {Nadarajah, B and Alifragis, Pavlos and Wong, R O L and Parnavelas, J G},
	year = {2003},
	note = {tex.ids: nadarajahNeuronalMigrationDeveloping2003a},
	pages = {607--611}
}

@article{granert_manual_2011,
	title = {Manual activity shapes structure and function in contralateral human motor hand area.},
	volume = {54},
	number = {1},
	journal = {NeuroImage},
	author = {Granert, Oliver and Peller, Martin and Gaser, Christian and Groppa, Sergiu and Hallett, Mark and Knutzen, Arne and Deuschl, Günther and Zeuner, Kirsten E and Siebner, Hartwig R},
	year = {2011},
	pmid = {20708692},
	note = {tex.ids: granertManualActivityShapes2011a, granertManualActivityShapes2011b},
	keywords = {Adolescent, Adult, Dystonia, Dystonic Disorders, Evoked Potentials, Motor, Female, Functional Laterality, Hand, Humans, Immobilization, Magnetic Resonance Imaging, Male, Motor Activity, Neuronal Plasticity, Rest, Sensory Thresholds, Transcranial Magnetic Stimulation},
	pages = {32--41}
}

@article{owen_intellectual_2012,
	title = {Intellectual disability and major psychiatric disorders: a continuum of neurodevelopmental causality},
	volume = {200},
	number = {4},
	journal = {The British Journal of Psychiatry},
	author = {Owen, M.J.},
	year = {2012},
	note = {tex.ids: owenIntellectualDisabilityMajor2012a},
	pages = {268--269}
}

@article{lin_functional_1996,
	title = {Functional {MRI} in human somatosensory cortex activated by touching textured surfaces.},
	volume = {6},
	number = {4},
	journal = {J Magn Reson Imaging},
	author = {Lin, W and Kuppusamy, K and Haacke, E M and Burton, H},
	year = {1996},
	note = {tex.ids: linFunctionalMRIHuman1996a},
	pages = {565--572}
}

@article{gountouna_functional_2010,
	title = {Functional {Magnetic} {Resonance} {Imaging} ({fMRI}) reproducibility and variance components across visits and scanning sites with a finger tapping task.},
	volume = {49},
	number = {1},
	journal = {NeuroImage},
	author = {Gountouna, Viktoria-Eleni and Job, Dominic E and McIntosh, Andrew M and Moorhead, T William J and Lymer, G Katherine L and Whalley, Heather C and Hall, Jeremy and Waiter, Gordon D and Brennan, David and McGonigle, David J and Ahearn, Trevor S and Cavanagh, Jonathan and Condon, Barrie and Hadley, Donald M and Marshall, Ian and Murray, Alison D and Steele, J Douglas and Wardlaw, Joanna M and Lawrie, Stephen M},
	year = {2010},
	note = {tex.ids: gountounaFunctionalMagneticResonance2010a, gountounaFunctionalMagneticResonance2010b},
	pages = {552--560}
}

@article{roll_illusory_2012,
	title = {Illusory movements prevent cortical disruption caused by immobilization.},
	volume = {62},
	number = {1},
	journal = {NeuroImage},
	author = {Roll, R and Kavounoudias, A and Albert, F and Legré, R and Gay, A and Fabre, B and Roll, J P},
	year = {2012},
	note = {tex.ids: rollIllusoryMovementsPrevent2012a, rollIllusoryMovementsPrevent2012b},
	keywords = {Cortical plasticity, Hand immobilization, Kinesthesia, Proprioception, Vibration, Virtual movements, fMRI},
	pages = {510--519}
}

@article{haugen_prevalence_2011,
	title = {Prevalence, incidence and progression of hand osteoarthritis in the general population: the {Framingham} {Osteoarthritis} {Study}},
	volume = {70},
	issn = {1468-2060},
	shorttitle = {Prevalence, incidence and progression of hand osteoarthritis in the general population},
	doi = {10.1136/ard.2011.150078},
	abstract = {OBJECTIVES: To describe the prevalence and longitudinal course of radiographic, erosive and symptomatic hand osteoarthritis (HOA) in the general population.
METHODS: Framingham osteoarthritis (OA) study participants obtained bilateral hand radiographs at baseline and 9-year follow-up. The authors defined radiographic HOA at joint level as Kellgren-Lawrence grade (KLG)≥2, erosive HOA as KLG≥2 plus erosion and symptomatic HOA as KLG≥2 plus pain/aching/stiffness. Presence of HOA at individual level was defined as ≥1 affected joint. The prevalence was age-standardised (US 2000 Population 40-84 years).
RESULTS: Mean (SD) baseline age was 58.9 (9.9) years (56.5\% women). The age-standardised prevalence of HOA was only modestly higher in women (44.2\%) than men (37.7\%), whereas the age-standardised prevalence of erosive and symptomatic OA was much higher in women (9.9\% vs 3.3\%, and 15.9\% vs 8.2\%). The crude incidence of HOA over 9-year follow-up was similar in women (34.6\%) and men (33.7\%), whereas the majority of those women (96.4\%) and men (91.4\%) with HOA at baseline showed progression during follow-up. Incident metacarpophalangeal and wrist OA were rare, but occurred more frequently and from an earlier age in men than women. Development of erosive disease occurred mainly in those with non-erosive HOA at baseline (as opposed to those without HOA), and was more frequent in women (17.3\%) than men (9.6\%).
CONCLUSIONS: The usual female predominance of prevalent and incident HOA was less clear for radiographic HOA than for symptomatic and erosive HOA. With an ageing population, the impact of HOA will further increase.},
	language = {eng},
	number = {9},
	journal = {Annals of the Rheumatic Diseases},
	author = {Haugen, Ida K. and Englund, Martin and Aliabadi, Piran and Niu, Jingbo and Clancy, Margaret and Kvien, Tore K. and Felson, David T.},
	month = sep,
	year = {2011},
	pmcid = {PMC3867970},
	pmid = {21622766},
	note = {tex.ids: haugenPrevalenceIncidenceProgression2011a},
	keywords = {Adult, Age Distribution, Aged, Aged, 80 and over, Disease Progression, Epidemiologic Methods, Female, Hand Joints, Humans, Incidence, Male, Massachusetts, Middle Aged, Osteoarthritis, Prevalence, Radiography, Sex Distribution},
	pages = {1581--1586}
}

@article{kloppenburg_hand_2012,
	title = {Hand osteoarthritis—a heterogeneous disorder},
	volume = {8},
	copyright = {2011 Nature Publishing Group, a division of Macmillan Publishers Limited. All Rights Reserved.},
	issn = {1759-4804},
	url = {https://www.nature.com/articles/nrrheum.2011.170},
	doi = {10.1038/nrrheum.2011.170},
	abstract = {Hand osteoarthritis (OA) is a prevalent, heterogeneous disorder that was, until recently, often overlooked in clinical research. In this Review, the authors provide an overview of hand OA, describing the diagnosis, clinical burden, disease course and associated risk factors, with particular attention to the key features of the hand OA subsets thumb base OA and erosive OA.},
	language = {en},
	number = {1},
	urldate = {2019-10-01},
	journal = {Nature Reviews Rheumatology},
	author = {Kloppenburg, Margreet and Kwok, Wing-Yee},
	month = jan,
	year = {2012},
	note = {tex.ids: kloppenburgHandOsteoarthritisHeterogeneous2012a},
	pages = {22--31}
}

@article{stamm_mapping_2007,
	title = {Mapping hand functioning in hand osteoarthritis: {Comparing} self‐report instruments with a comprehensive hand function test},
	volume = {57},
	issn = {1529-0131},
	shorttitle = {Mapping hand functioning in hand osteoarthritis},
	url = {https://onlinelibrary.wiley.com/doi/10.1002/art.22989},
	doi = {10.1002/art.22989},
	abstract = {Objective
To determine which self‐report instruments best explain hand functioning measured by a generic comprehensive hand function test.
 
Methods
Six questionnaires currently used in hand osteoar...},
	language = {en},
	number = {7},
	urldate = {2019-10-09},
	journal = {Arthritis Care \& Research},
	author = {Stamm, Tanja and Mathis, Mona and Aletaha, Daniel and Kloppenburg, Margreet and Machold, Klaus and Smolen, Josef},
	month = oct,
	year = {2007},
	pmid = {17907208},
	note = {tex.ids: stammMappingHandFunctioning2007a},
	keywords = {Aged, Female, Hand, Health Status Indicators, Humans, Male, Middle Aged, Osteoarthritis, Outcome Assessment (Health Care), Surveys and Questionnaires},
	pages = {1230--1237}
}

@article{wright_can_2018,
	title = {Can {Blood} {Oxygenation} {Level} {Dependent} {Functional} {Magnetic} {Resonance} {Imaging} {Be} {Used} {Accurately} to {Compare} {Older} and {Younger} {Populations}? {A} {Mini} {Literature} {Review}},
	volume = {10},
	issn = {1663-4365},
	shorttitle = {Can {Blood} {Oxygenation} {Level} {Dependent} {Functional} {Magnetic} {Resonance} {Imaging} {Be} {Used} {Accurately} to {Compare} {Older} and {Younger} {Populations}?},
	url = {https://www.frontiersin.org/articles/10.3389/fnagi.2018.00371/full#B73},
	doi = {10.3389/fnagi.2018.00371},
	abstract = {A wealth of research has investigated the ageing brain using blood oxygenation level dependent functional MRI (BOLD fMRI). However, many studies do not consider the ageing of the cerebrovascular system, which can influence the BOLD signal independently from neural activity, limiting what can be inferred when comparing age groups. Here, we discuss the ways in which the ageing neurovascular system can impact BOLD fMRI, the consequence for age-group comparisons and possible solutions. While BOLD fMRI is a valuable tool in this context, it is hoped that this review will highlight the importance of correction and consideration of vascular confounds.},
	language = {English},
	urldate = {2019-10-10},
	journal = {Frontiers in Aging Neuroscience},
	author = {Wright, Melissa E. and Wise, Richard G.},
	year = {2018},
	pmcid = {PMC6243068},
	pmid = {30483117},
	note = {tex.ids: wrightCanBloodOxygenation2018a},
	keywords = {Ageing, aging, brain imaging, cerebral blood flow, cerebral hemodynamics, fMRI, neurovascular coupling}
}

@article{lohmander_disease_2019,
	title = {Disease modification in {OA} — will we ever get there?},
	volume = {15},
	copyright = {2019 Springer Nature Limited},
	issn = {1759-4804},
	url = {https://www.nature.com/articles/s41584-019-0174-1},
	doi = {10.1038/s41584-019-0174-1},
	abstract = {No drugs are currently approved that change the natural course of osteoarthritis (OA) and translate to long-term, clinically relevant benefits. Two-stage clinical trial designs for OA have now received FDA approval, but remaining challenges lie in defining suitable study populations, surrogate outcomes and pivotal long-term, clinically relevant trial endpoints.},
	language = {en},
	number = {3},
	urldate = {2019-10-11},
	journal = {Nature Reviews Rheumatology},
	author = {Lohmander, L. Stefan and Roos, Ewa M.},
	month = mar,
	year = {2019},
	pmid = {30733580},
	note = {tex.ids: lohmanderDiseaseModificationOA2019a},
	pages = {133--135}
}

@article{haugen_iterative_2014,
	title = {Iterative {Development} and {Reliability} of the {OMERACT} {Hand} {Osteoarthritis} {MRI} {Scoring} {System}},
	volume = {41},
	copyright = {© 2014},
	issn = {0315-162X, 1499-2752},
	url = {http://www.jrheum.org/content/41/2/386},
	doi = {10.3899/jrheum.131086},
	abstract = {Objective. To develop and test the interreader reliability of the OMERACT Hand Osteoarthritis Magnetic Resonance Scoring System (HOAMRIS) for assessment of structural and inflammatory hand OA features in the interphalangeal joints.
Methods. The HOAMRIS was developed through an iterative process. Selection of features and their scaling was agreed upon through consensus by members of the OMERACT Magnetic Resonance Imaging (MRI) Task Force, using the Oslo Hand Osteoarthritis (OA) MRI Score system as a template. Two reliability exercises were performed, in which 6 and 4 readers participated, respectively. After the first exercise, an atlas was developed and used in the second exercise to facilitate reading. In each exercise, readers independently scored 8 MRI scans from the Oslo Hand OA cohort (coronal/axial short-tau inversion recovery and coronal/axial/sagittal T1-weighted fat-suppressed pre-/post-Gadolinium images). Interreader reliability was assessed by intraclass correlation coefficients (ICC), percentage exact and close agreement (PEA/PCA).
Results. The preliminary OMERACT HOAMRIS included assessment of synovitis, erosive damage, cysts, osteophytes, cartilage space loss, malalignment, and bone marrow lesions (BML), of which all were scored on a 0–3 scale for normal, mild, moderate, and severe (increments of 0.5 for synovitis, erosive damage, and BML). In the first exercise, most features showed good to very good ICC values (0.64–0.94), except synovitis (0.34). In the second exercise using the atlas, the ICC values were {\textgreater} 0.74 for all MRI features, and the PEA/PCA values were higher than in the first exercise.
Conclusion. A preliminary HOAMRIS with good to very good interreader reliability was developed. Longitudinal studies are needed to assess its sensitivity to change.},
	language = {en},
	number = {2},
	urldate = {2019-10-12},
	journal = {The Journal of Rheumatology},
	author = {Haugen, Ida K. and Østergaard, Mikkel and Eshed, Iris and McQueen, Fiona M. and Bird, Paul and Gandjbakhch, Frederique and Foltz, Violaine and Genant, Harry and Peterfy, Charles and Lillegraven, Siri and Haavardsholm, Espen A. and Bøyesen, Pernille and Conaghan, Philip G.},
	month = feb,
	year = {2014},
	pmid = {24293570},
	note = {tex.ids: haugenIterativeDevelopmentReliability2014a},
	keywords = {HAND, Hand Joints, Humans, MAGNETIC RESONANCE IMAGING, Magnetic Resonance Imaging, OSTEOARTHRITIS, OUTCOMES RESEARCH, Observer Variation, Osteoarthritis, RELIABILITY, Reproducibility of Results, Severity of Illness Index, Synovitis},
	pages = {386--391}
}

@article{qin_lifetime_2017,
	title = {Lifetime {Risk} of {Symptomatic} {Hand} {Osteoarthritis}: {The} {Johnston} {County} {Osteoarthritis} {Project}},
	volume = {69},
	issn = {2326-5191},
	shorttitle = {Lifetime {Risk} of {Symptomatic} {Hand} {Osteoarthritis}},
	url = {https://www.ncbi.nlm.nih.gov/pmc/articles/PMC5449255/},
	doi = {10.1002/art.40097},
	abstract = {Objective
Symptomatic hand osteoarthritis (SHOA) is a common condition that affects hand strength and function, and causes disability in activities of daily living. Prior studies have estimated lifetime risk for symptomatic knee and hip osteoarthritis to be 45\% and 25\% respectively. The objective of this study is to estimate overall lifetime risk for SHOA and stratified lifetime risk by potential risk factors.

Methods
We analyzed data for 2,218 adults ≥ 45 years in the Johnston County Osteoarthritis Project, a population-based prospective cohort study in residents of Johnston County, North Carolina. Data were collected in two cycles (1999–2004 and 2005–2010). SHOA was defined as having both self-reported symptoms and radiographic OA in the same hand. Lifetime risk, defined as the proportion of the population who will develop SHOA in at least one hand by age 85, was estimated from models using generalized estimating equations methodology.

Results
Overall, the lifetime risk of SHOA is 39.8\% (95\% confidence interval (CI): 34.4, 45.3). Nearly one in two women (47.2\%; 95\% CI: 40.6, 53.9) will develop SHOA by age 85 compared with one in four men (24.6\%; 95\% CI: 19.5, 30.5). Race-specific estimates are 41.4\% (95\% CI: 35.5, 47.6) among whites and 29.2\% (95\% CI: 20.5, 39.7) among blacks. Lifetime risk among individuals with obesity (47.1\%, 95\% CI: 37.8, 56.7) is 11 percentage point higher than those without obesity (36.1\%, 95\% CI: 29.7, 42.9).

Conclusion
These findings demonstrate the substantial burden of SHOA overall and in subgroups. Increased use of public health and clinical interventions is needed to address its impact.},
	number = {6},
	urldate = {2019-10-12},
	journal = {Arthritis \& rheumatology (Hoboken, N.J.)},
	author = {Qin, Jin and Barbour, Kamil E. and Murphy, Louise B. and Nelson, Amanda E. and Schwartz, Todd A. and Helmick, Charles G. and Allen, Kelli D. and Renner, Jordan B. and Baker, Nancy A and Jordan, Joanne M.},
	month = jun,
	year = {2017},
	pmcid = {PMC5449255},
	pmid = {28470947},
	note = {tex.ids: qinLifetimeRiskSymptomatic2017a},
	pages = {1204--1212}
}

@article{good_voxel-based_2001,
	title = {A voxel-based morphometric study of ageing in 465 normal adult human brains},
	volume = {14},
	issn = {1053-8119},
	doi = {10.1006/nimg.2001.0786},
	abstract = {Voxel-based-morphometry (VBM) is a whole-brain, unbiased technique for characterizing regional cerebral volume and tissue concentration differences in structural magnetic resonance images. We describe an optimized method of VBM to examine the effects of age on grey and white matter and CSF in 465 normal adults. Global grey matter volume decreased linearly with age, with a significantly steeper decline in males. Local areas of accelerated loss were observed bilaterally in the insula, superior parietal gyri, central sulci, and cingulate sulci. Areas exhibiting little or no age effect (relative preservation) were noted in the amygdala, hippocampi, and entorhinal cortex. Global white matter did not decline with age, but local areas of relative accelerated loss and preservation were seen. There was no interaction of age with sex for regionally specific effects. These results corroborate previous reports and indicate that VBM is a useful technique for studying structural brain correlates of ageing through life in humans.},
	language = {eng},
	number = {1 Pt 1},
	journal = {NeuroImage},
	author = {Good, C. D. and Johnsrude, I. S. and Ashburner, J. and Henson, R. N. and Friston, K. J. and Frackowiak, R. S.},
	month = jul,
	year = {2001},
	pmid = {11525331},
	keywords = {Adolescent, Adult, Aged, Aging, Atrophy, Brain, Brain Mapping, Cephalometry, Dominance, Cerebral, Female, Humans, Image Enhancement, Image Processing, Computer-Assisted, Magnetic Resonance Imaging, Male, Middle Aged, Reference Values, Sex Factors},
	pages = {21--36}
}

@article{marmon_associations_2011,
	title = {Associations among strength, steadiness, and hand function across the adult life span},
	volume = {43},
	issn = {1530-0315},
	doi = {10.1249/MSS.0b013e3181f3f3ab},
	abstract = {INTRODUCTION: Age-related differences in force steadiness have been extensively examined and used as an index of motor function. However, the functional relevance of steadiness remains unclear.
PURPOSE: The aim here was to evaluate the relations among hand strength, steadiness, and function across the adult life span.
METHODS: Seventy-five adults (45 women; 18-89 yr) performed three strength, two steadiness, and four functional tests with both hands. Strength was measured during index finger abduction, precision pinch, and handgrip, and steadiness was measured during index finger abduction and precision pinch. Functional tests included the Grooved Pegboard test, the game Operation™, a scissor task, and a tracing task.
RESULTS: Moderate correlations were observed between both steadiness tasks and performance on the Grooved Pegboard test (R(2) = 0.57 and R(2) = 0.46, respectively) and Operation™ (R(2) = -0.47 and R(2) = -0.57, respectively).
CONCLUSIONS: The relation between measures of steadiness and hand function suggests that the physiological mechanisms responsible for differences in steadiness also contribute to differences in the performance of fine motor tasks with the hand.},
	language = {eng},
	number = {4},
	journal = {Medicine and Science in Sports and Exercise},
	author = {Marmon, Adam R. and Pascoe, Michael A. and Schwartz, Robert S. and Enoka, Roger M.},
	month = apr,
	year = {2011},
	pmid = {20689447},
	keywords = {Adolescent, Adult, Aged, Aged, 80 and over, Aging, Female, Hand, Hand Strength, Humans, Isometric Contraction, Male, Middle Aged, Psychomotor Performance, Young Adult},
	pages = {560--567}
}

@techreport{oarsi_white_2016,
	title = {White {Paper}- {OA} as a {Serious} {Disease}},
	url = {https://www.oarsi.org/education/oarsi-resources/oarsi-white-paper-oa-serious-disease},
	language = {en},
	urldate = {2019-11-03},
	author = {OARSI},
	year = {2016}
}
@article{timmler_grey_2019,
	title = {Grey matter myelination},
	volume = {67},
	issn = {1098-1136},
	url = {https://onlinelibrary.wiley.com/doi/abs/10.1002/glia.23614},
	doi = {10.1002/glia.23614},
	abstract = {There is now increasing evidence that myelin is not only generated early in development, but also during adulthood possibly contributing to lifelong plasticity of the brain. In particular, human cortical areas responsible for the highest cognitive functions seem to require decades until they have reached their maximal amount of myelination. Currently, we know very little about the mechanisms and the functions of grey matter myelination. In this emerging field key questions await to be addressed: How long does myelination last in humans? How is grey matter myelination regulated? What is the function of myelin in the grey matter? Does grey matter myelination limit and/or promote neuronal plasticity? Finding answers to these questions will be important for our understanding of normal, but also abnormal cortex function in a number of neurological and psychiatric diseases.},
	language = {en},
	number = {11},
	urldate = {2019-10-27},
	journal = {Glia},
	author = {Timmler, Sebastian and Simons, Mikael},
	year = {2019},
	keywords = {cortex, grey matter, myelin, oligodendrocytes},
	pages = {2063--2070}
}

@article{eslami_package_2015,
	title = {Package ‘multigroup’},
	journal = {CRAN, Comprehensive R Archive Network for the R Programming Language. Available online: https://cran. rproject. org/package= multigroup (accessed on 12 April 2017)},
	author = {Eslami, Aida and El Mostafa Qannari, Stephanie Bougeard and Sanchez, Gaston and Bougeard, Stephanie and Eslami, Maintainer Aida and Imports, MASS},
	year = {2015}
}

@article{krzanowski_between-groups_1979,
	title = {Between-{Groups} {Comparison} of {Principal} {Components}},
	volume = {74},
	issn = {01621459},
	url = {http://www.jstor.org/stable/2286995},
	doi = {10.2307/2286995},
	abstract = {[A method is given for comparing principal component analyses conducted on the same variables in two different groups of individuals, and an extension to the case of more than two groups is outlined. The technique leads to a latent root and vector problem, which has also arisen in the comparison of factor patterns in separate factor analyses. Emphasis in the present article is on the underlying geometry and interpretation of the results. An illustrative example is provided.]},
	number = {367},
	journal = {Journal of the American Statistical Association},
	author = {Krzanowski, W. J.},
	year = {1979},
	pages = {703--707}
}

@article{gwilym_thalamic_2010,
	title = {Thalamic atrophy associated with painful osteoarthritis of the hip is reversible after arthroplasty: a longitudinal voxel-based morphometric study},
	volume = {62},
	issn = {1529-0131},
	shorttitle = {Thalamic atrophy associated with painful osteoarthritis of the hip is reversible after arthroplasty},
	doi = {10.1002/art.27585},
	abstract = {OBJECTIVE: Voxel-based morphometry (VBM) is a method of assessing brain gray matter volume that has previously been applied to various chronic pain conditions. From this previous work, it appears that chronic pain is associated with altered brain morphology. The present study was undertaken to assess these potential alterations in patients with painful hip osteoarthritis (OA).
METHODS: We studied 16 patients with unilateral right-sided hip pain, before and 9 months after hip arthroplasty. This enabled comparison of gray matter volume in patients with chronic musculoskeletal pain versus healthy controls, as well as identification of any changes in volume following alleviation of pain (after surgery). Assessment involved self-completion questionnaires to assess pain, function, and psychosocial variables, and magnetic resonance imaging scanning of the brain for VBM analysis.
RESULTS: Significant differences in brain gray matter volume between healthy controls and patients with painful hip arthritis were seen. Specifically, areas of the thalamus in patients with chronic OA pain exhibited decreased gray matter volume. Furthermore, when these preoperative changes were compared with the brain morphology of the patients 9 months after surgery, the areas of reduced thalamic gray matter volume were found to have "reversed" to levels seen in healthy controls.
CONCLUSION: Our findings confirm that gray matter volume decreases within the left thalamus in the presence of chronic pain and disability in patients with hip OA. The results also show that these thalamic volume changes reverse after hip arthroplasty and are associated with decreased pain and increased function. These findings have potential implications with regard to optimizing the timing of orthopedic interventions such as arthroplasty.},
	language = {eng},
	number = {10},
	journal = {Arthritis and Rheumatism},
	author = {Gwilym, Stephen E. and Filippini, Nicola and Douaud, Gwenaelle and Carr, Andrew J. and Tracey, Irene},
	month = oct,
	year = {2010},
	pmid = {20518076},
	keywords = {Aged, Anthropometry, Arthroplasty, Replacement, Hip, Atrophy, Case-Control Studies, Female, Humans, Image Interpretation, Computer-Assisted, Longitudinal Studies, Magnetic Resonance Imaging, Male, Osteoarthritis, Hip, Pain, Thalamic Diseases},
	pages = {2930--2940}
}

@techreport{oarsi_oarsi_2018,
	title = {{OARSI} {White} {Paper}- {OA} as a {Serious} {Disease}},
	url = {https://www.oarsi.org/education/oarsi-resources/oarsi-white-paper-oa-serious-disease},
	language = {en},
	urldate = {2019-10-26},
	author = {OARSI},
	month = apr,
	year = {2018}
}

@article{eagle_eigenbehaviors:_2009,
	title = {Eigenbehaviors: identifying structure in routine},
	volume = {63},
	issn = {1432-0762},
	shorttitle = {Eigenbehaviors},
	url = {https://doi.org/10.1007/s00265-009-0739-0},
	doi = {10.1007/s00265-009-0739-0},
	abstract = {Longitudinal behavioral data generally contains a significant amount of structure. In this work, we identify the structure inherent in daily behavior with models that can accurately analyze, predict, and cluster multimodal data from individuals and communities within the social network of a population. We represent this behavioral structure by the principal components of the complete behavioral dataset, a set of characteristic vectors we have termed eigenbehaviors. In our model, an individual’s behavior over a specific day can be approximated by a weighted sum of his or her primary eigenbehaviors. When these weights are calculated halfway through a day, they can be used to predict the day’s remaining behaviors with 79\% accuracy for our test subjects. Additionally, we demonstrate the potential for this dimensionality reduction technique to infer community affiliations within the subjects’ social network by clustering individuals into a “behavior space” spanned by a set of their aggregate eigenbehaviors. These behavior spaces make it possible to determine the behavioral similarity between both individuals and groups, enabling 96\% classification accuracy of community affiliations within the population-level social network. Additionally, the distance between individuals in the behavior space can be used as an estimate for relational ties such as friendship, suggesting strong behavioral homophily amongst the subjects. This approach capitalizes on the large amount of rich data previously captured during the Reality Mining study from mobile phones continuously logging location, proximate phones, and communication of 100 subjects at MIT over the course of 9 months. As wearable sensors continue to generate these types of rich, longitudinal datasets, dimensionality reduction techniques such as eigenbehaviors will play an increasingly important role in behavioral research.},
	language = {en},
	number = {7},
	urldate = {2019-10-22},
	journal = {Behavioral Ecology and Sociobiology},
	author = {Eagle, Nathan and Pentland, Alex Sandy},
	month = may,
	year = {2009},
	keywords = {Behavioral modeling, Eigendecomposition, Machine learning},
	pages = {1057--1066}
}

@article{schmidt-wilcke_structural_2018,
	title = {Structural changes in brain morphology induced by brief periods of repetitive sensory stimulation},
	volume = {165},
	issn = {1053-8119},
	url = {http://www.sciencedirect.com/science/article/pii/S1053811917308297},
	doi = {10.1016/j.neuroimage.2017.10.016},
	abstract = {There is a growing interest in identifying the neural mechanisms by which the human brain allows for improving performance. Tactile perceptual measurements, e.g. two-point discrimination (2ptD), can be used to investigate neural mechanisms of perception as well as perceptual improvement. Improvement can be induced in a practice-independent manner, e.g. in the tactile domain through repetitive somatosensory stimulation (rSS). With respect to tactile perception, the role of cortical excitability and activation within the somatosensory cortex has been investigated extensively. However, the role of structural properties, such as regional gray matter (GM) volume, is unknown. Using high resolution imaging and voxel-based morphometry (VBM), we sought to investigate how regional GM volume relates to individual 2ptD performance. Furthermore, we wanted to determine if electrical rSS has an influence on regional GM volume. 2ptD thresholds of the index fingers were assessed bilaterally. High-resolution (1 mm3), T1-weighted images were obtained using a 3T scanner pre-and post-stimulation. RSS was applied for 45 min to the dominant right hand, specifically to the fingertips of all fingers. At baseline, performance in the 2ptD task was associated with regional GM volume in the thalamus, primary somatosensory cortex, and primary visual cortex (negative association). After 45 min of rSS, we observed an improvement in 2ptD of the stimulated hand, whereas no improvement in tactile performance was seen on the non-stimulated side. These perceptual changes were accompanied by an increase in GM volume in the left somatosensory cortex and the degree of improvement correlated with GM volume changes in the insular cortex. Our results show that structural changes in the brain, specifically in regions receiving afferent input from the stimulated body site can be induced via a short-term intervention lasting only 45 min. However, the neurobiological correlates of these changes and the dynamics need to be further elucidated.},
	language = {en},
	urldate = {2019-10-20},
	journal = {NeuroImage},
	author = {Schmidt-Wilcke, T. and Wulms, N. and Heba, S. and Pleger, B. and Puts, N. A. and Glaubitz, B. and Kalisch, T. and Tegenthoff, M. and Dinse, H. R.},
	month = jan,
	year = {2018},
	keywords = {Gray matter volume, Repetitive sensory stimulation, Tactile perception, Two-point discrimination, Voxel-based morphometry},
	pages = {148--157}
}

@incollection{dinse_chapter_2018,
	series = {Handbook of  {Neural} {Plasticity} {Techniques}},
	title = {Chapter 21 - {Repetitive} {Sensory} {Stimulation}—{A} {Canonical} {Approach} to {Control} the {Induction} of {Human} {Learning} at a {Behavioral} and {Neural} {Level}},
	volume = {28},
	url = {http://www.sciencedirect.com/science/article/pii/B9780128120286000215},
	abstract = {Under real-life conditions, humans learn largely through practicing and repetition. In the laboratory exploiting adequate timing of pulse trains, learning is induced merely through electrical stimulation of brain cells and synapses. The present approach closes a gap between these extremes by translating protocols that induce plasticity at a cellular level into sensory stimulation protocols. By applying long-term potentiation-like or long-term depression-like sensory stimulation, lasting changes in human perception and in neural processing can be induced without any explicit task training and without attending to the stimulation. In this chapter, we discuss the rationales of this approach, technical approaches of how repetitive sensory stimulation can be applied in different sensory modalities, and we summarize major findings from the somatosensory system about changes of perception and remodeling of cortical processing following repetitive sensory stimulation. We discuss a framework that explains the effectiveness of this form of learning by the fact that the stimulation protocols used are near-optimal to alter synaptic transmission. The available data imply that repetitive sensory stimulation offers a novel way to investigate in humans the relation between learning and cellular and molecular mechanisms and to explore alternative strategies for intervention and therapy in patients with neurological diseases.},
	language = {en},
	urldate = {2019-10-20},
	booktitle = {Handbook of {Behavioral} {Neuroscience}},
	publisher = {Elsevier},
	author = {Dinse, Hubert R. and Tegenthoff, Martin},
	editor = {Manahan-Vaughan, Denise},
	month = jan,
	year = {2018},
	doi = {10.1016/B978-0-12-812028-6.00021-5},
	keywords = {Cortical maps, Long-term potentiation/long-term depression, Neural reorganization, Perceptual learning, Synaptic plasticity, Tactile perception},
	pages = {389--413}
}

@article{beste_learning_2013,
	title = {Learning without {Training}},
	volume = {23},
	issn = {0960-9822},
	url = {http://www.sciencedirect.com/science/article/pii/S0960982213004855},
	doi = {10.1016/j.cub.2013.04.044},
	abstract = {Achieving high-level skills is generally considered to require intense training, which is thought to optimally engage neuronal plasticity mechanisms. Recent work, however, suggests that intensive training may not be necessary for skill learning. Skills can be effectively acquired by a complementary approach in which the learning occurs in response to mere exposure to repetitive sensory stimulation. Such training-independent sensory learning induces lasting changes in perception and goal-directed behaviour in humans, without any explicit task training. We suggest that the effectiveness of this form of learning in different sensory domains stems from the fact that the stimulation protocols used are optimized to alter synaptic transmission and efficacy. While this approach directly links behavioural research in humans with studies on cellular plasticity, other approaches show that learning can occur even in the absence of an actual stimulus. These include learning through imagery or feedback-induced cortical activation, resulting in learning without task training. All these approaches challenge our understanding of the mechanisms that mediate learning. Apparently, humans can learn under conditions thought to be impossible a few years ago. Although the underlying mechanisms are far from being understood, training-independent sensory learning opens novel possibilities for applications aimed at augmenting human cognition.},
	language = {en},
	number = {11},
	urldate = {2019-10-20},
	journal = {Current Biology},
	author = {Beste, Christian and Dinse, Hubert R.},
	month = jun,
	year = {2013},
	pages = {R489--R499}
}

@article{hall-craggs_quantitative_2018,
	title = {Quantitative imaging of inflammatory disease: are we missing a trick?},
	volume = {77},
	issn = {1468-2060},
	shorttitle = {Quantitative imaging of inflammatory disease},
	doi = {10.1136/annrheumdis-2018-213614},
	language = {eng},
	number = {11},
	journal = {Annals of the Rheumatic Diseases},
	author = {Hall-Craggs, Margaret A. and Bray, Timothy P. J. and Bainbridge, Alan P.},
	year = {2018},
	pmid = {29909376},
	keywords = {Bone Marrow, Edema, Humans, Magnetic Resonance Imaging, Spondylarthritis, inflammation, juvenile idiopathic arthritis, magnetic resonance imaging, spondyloarthritis},
	pages = {1689--1691}
}

@article{altman_american_1990,
	title = {The {American} {College} of {Rheumatology} criteria for the classification and reporting of osteoarthritis of the hand},
	volume = {33},
	issn = {0004-3591},
	doi = {10.1002/art.1780331101},
	abstract = {Clinical criteria for the classification of symptomatic idiopathic (primary) osteoarthritis (OA) of the hands were developed from data collected in a multicenter study. Patients with OA were compared with a group of patients who had hand symptoms from other causes, such as rheumatoid arthritis and the spondylarthropathies. Variables from the medical history, physical examination, laboratory tests, and radiographs were analyzed. All patients had pain, aching, or stiffness in the hands. Patients were classified as having clinical OA if on examination there was hard tissue enlargement involving at least 2 of 10 selected joints, swelling of fewer than 3 metacarpophalangeal joints, and hard tissue enlargement of at least 2 distal interphalangeal (DIP) joints. If the patient had fewer than 2 enlarged DIP joints, then deformity of at least 1 of the 10 selected joints was necessary in order to classify the symptoms as being due to OA. The 10 selected joints were the second and third DIP, the second and third proximal interphalangeal, and the trapeziometacarpal (base of the thumb) joints of both hands. Criteria derived using the "classification tree" method were 92\% sensitive and 98\% specific. The "traditional format" classification method required that at least 3 of these 4 criteria be present to classify a patient as having OA of the hand. The latter sensitivity was 94\% and the specificity was 87\%. Radiography was of less value than clinical examination in the classification of symptomatic OA of the hands.},
	language = {eng},
	number = {11},
	journal = {Arthritis and Rheumatism},
	author = {Altman, R. and Alarcón, G. and Appelrouth, D. and Bloch, D. and Borenstein, D. and Brandt, K. and Brown, C. and Cooke, T. D. and Daniel, W. and Gray, R.},
	month = nov,
	year = {1990},
	pmid = {2242058},
	keywords = {Adult, Aged, Analysis of Variance, Finger Joint, Humans, Middle Aged, Multivariate Analysis, Osteoarthritis, Prospective Studies, Radiography, Rheumatology, Sensitivity and Specificity, Societies, Medical, United States},
	pages = {1601--1610}
}

@article{jones_microstructural_2018,
	series = {Microstructural {Imaging}},
	title = {Microstructural imaging of the human brain with a ‘super-scanner’: 10 key advantages of ultra-strong gradients for diffusion {MRI}},
	volume = {182},
	issn = {1053-8119},
	shorttitle = {Microstructural imaging of the human brain with a ‘super-scanner’},
	url = {http://www.sciencedirect.com/science/article/pii/S1053811918304610},
	doi = {10.1016/j.neuroimage.2018.05.047},
	abstract = {The key component of a microstructural diffusion MRI ‘super-scanner’ is a dedicated high-strength gradient system that enables stronger diffusion weightings per unit time compared to conventional gradient designs. This can, in turn, drastically shorten the time needed for diffusion encoding, increase the signal-to-noise ratio, and facilitate measurements at shorter diffusion times. This review, written from the perspective of the UK National Facility for In Vivo MR Imaging of Human Tissue Microstructure, an initiative to establish a shared 300 mT/m-gradient facility amongst the microstructural imaging community, describes ten advantages of ultra-strong gradients for microstructural imaging. Specifically, we will discuss how the increase of the accessible measurement space compared to a lower-gradient systems (in terms of Δ, b-value, and TE) can accelerate developments in the areas of 1) axon diameter distribution mapping; 2) microstructural parameter estimation; 3) mapping micro-vs macroscopic anisotropy features with gradient waveforms beyond a single pair of pulsed-gradients; 4) multi-contrast experiments, e.g. diffusion-relaxometry; 5) tractography and high-resolution imaging in vivo and 6) post mortem; 7) diffusion-weighted spectroscopy of metabolites other than water; 8) tumour characterisation; 9) functional diffusion MRI; and 10) quality enhancement of images acquired on lower-gradient systems. We finally discuss practical barriers in the use of ultra-strong gradients, and provide an outlook on the next generation of ‘super-scanners’.},
	language = {en},
	urldate = {2019-10-20},
	journal = {NeuroImage},
	author = {Jones, D. K. and Alexander, D. C. and Bowtell, R. and Cercignani, M. and Dell'Acqua, F. and McHugh, D. J. and Miller, K. L. and Palombo, M. and Parker, G. J. M. and Rudrapatna, U. S. and Tax, C. M. W.},
	month = nov,
	year = {2018},
	pages = {8--38}
}

@article{raya_techniques_2015,
	title = {Techniques and applications of in vivo diffusion imaging of articular cartilage},
	volume = {41},
	copyright = {© 2015 Wiley Periodicals, Inc.},
	issn = {1522-2586},
	url = {https://onlinelibrary.wiley.com/doi/abs/10.1002/jmri.24767},
	doi = {10.1002/jmri.24767},
	abstract = {Early in the process of osteoarthritis (OA) the composition (water, proteoglycan [PG], and collagen) and structure of articular cartilage is altered leading to changes in its mechanical properties. A technique that can assess the composition and structure of the cartilage in vivo can provide insight in the mechanical integrity of articular cartilage and become a powerful tool for the early diagnosis of OA. Diffusion tensor imaging (DTI) has been proposed as a biomarker for cartilage composition and structure. DTI is sensitive to the PG content through the mean diffusivity and to the collagen architecture through the fractional anisotropy. However, the acquisition of DTI of articular cartilage in vivo is challenging due to the short T2 of articular cartilage (∼40 ms at 3 Tesla) and the high resolution needed (0.5–0.7 mm in plane) to depict the cartilage anatomy. We describe the pulse sequences used for in vivo DTI of articular cartilage and discus general strategies for protocol optimization. We provide a comprehensive review of measurements of DTI of articular cartilage from ex vivo validation experiments to its recent clinical applications. J. Magn. Reson. Imaging 2015;41:1487–1504. © 2015 Wiley Periodicals, Inc.},
	language = {en},
	number = {6},
	urldate = {2019-10-20},
	journal = {Journal of Magnetic Resonance Imaging},
	author = {Raya, José G.},
	year = {2015},
	keywords = {articular cartilage, diffusion tensor imaging, diffusion-weighted imaging, knee injury, osteoarthritis},
	pages = {1487--1504}
}

@article{haugen_associations_2012,
	title = {Associations between {MRI}-defined synovitis, bone marrow lesions and structural features and measures of pain and physical function in hand osteoarthritis},
	volume = {71},
	issn = {1468-2060},
	doi = {10.1136/annrheumdis-2011-200341},
	abstract = {OBJECTIVES: To explore associations between MRI features and measures of pain and physical function in hand osteoarthritis (OA).
METHODS: Eighty-five patients (77 women) with mean (SD) age of 68.8 (5.6) years underwent contrast-enhanced MRI of the interphalangeal joints (dominant hand) and clinical joint assessment. One investigator read the MRIs for presence/severity of osteophytes, joint space narrowing, erosions, bone attrition, cysts, malalignment, synovitis, flexor tenosynovitis, bone marrow lesions (BMLs) and ligament discontinuity according to the proposed Oslo hand OA MRI score. Pain and physical function were assessed by joint palpation (tenderness yes/no), self-reported questionnaires (Australian/Canadian (AUSCAN) hand index, Functional Index of hand osteoarthritis (FIHOA), Arthritis Impact Measurement Scale-2 (AIMS-2) hand/finger) and grip strength. Logistic regression with generalised estimating equations was used to explore associations between the presence of MRI features and joint tenderness, and linear regression for associations between the burden of MRI abnormalities and patient-reported outcomes and grip strength (adjusted for age and sex). MRI features with p{\textless}0.25 were introduced into a multivariate model. The final model included features with p≤0.10 (backward selection).
RESULTS: MRI-defined moderate/severe synovitis (OR=2.4; p{\textless}0.001), BMLs (OR=1.5; p=0.06), erosions (OR=1.4; p=0.05), attrition (OR=2.5; p{\textless}0.001) and osteophytes (OR=1.4; p=0.10) were associated with joint tenderness independently of each other (final model adjusted for age and sex). The sum score of MRI-defined attrition was associated with FIHOA (B=0.58; p=0.005), while the sum score of osteophytes was associated with grip strength (B=-0.39; p{\textless}0.001). No significant associations were found with AUSCAN pain/physical function or AIMS-2 hand/finger subscales.
CONCLUSION: MRI-defined synovitis, BMLs, erosions and attrition were associated with joint tenderness. Synovitis and BMLs may be targets for therapeutic interventions in hand OA.},
	language = {eng},
	number = {6},
	journal = {Annals of the Rheumatic Diseases},
	author = {Haugen, Ida Kristin and Bøyesen, Pernille and Slatkowsky-Christensen, Barbara and Sesseng, Sølve and van der Heijde, Désirée and Kvien, Tore K.},
	month = jun,
	year = {2012},
	pmid = {22121126},
	keywords = {Aged, Arthralgia, Bone Marrow, Cohort Studies, Disability Evaluation, Female, Hand Joints, Hand Strength, Humans, Magnetic Resonance Imaging, Male, Middle Aged, Osteoarthritis, Osteophyte, Prevalence, Severity of Illness Index, Synovitis},
	pages = {899--904}
}

@article{j._p._bray_diffusion-weighted_2017,
	title = {Diffusion-weighted imaging is a sensitive biomarker of response to biologic therapy in enthesitis-related arthritis},
	volume = {56},
	issn = {1462-0324},
	url = {https://academic.oup.com/rheumatology/article/56/3/399/2706042},
	doi = {10.1093/rheumatology/kew429},
	abstract = {Objective. The aim was to evaluate diffusion-weighted imaging (DWI) as a tool for measuring treatment response in adolescents with enthesitis-related arthropath},
	language = {en},
	number = {3},
	urldate = {2019-10-20},
	journal = {Rheumatology},
	author = {J. P. Bray, Timothy and Vendhan, Kanimozhi and Ambrose, Nicola and Atkinson, David and Punwani, Shonit and Fisher, Corinne and Sen, Debajit and Ioannou, Yiannis and Hall-Craggs, Margaret A.},
	month = mar,
	year = {2017},
	pages = {399--407}
}

@article{vendhan_diffusion-based_2016,
	title = {A diffusion-based quantification technique for assessment of sacroiliitis in adolescents with enthesitis-related arthritis},
	volume = {89},
	issn = {1748-880X},
	doi = {10.1259/bjr.20150775},
	abstract = {OBJECTIVE: To investigate the use of a quantitative diffusion-weighted imaging (DWI) tool for measuring inflammation of the sacroiliac joints (SIJs) in enthesitis-related arthritis (ERA).
METHODS: A retrospective study was performed with institutional review board approval. Subjects were adolescents who had undergone MRI of the SIJs since January 2010. 10 patients with a clinical diagnosis of ERA and 10 controls with a clinical diagnosis of mechanical back pain were assessed. Axial T1 weighted, short tau inversion recovery (STIR) and DWI (b-values 0, 50, 100, 300 and 600 mm(2) s(-1)) images were acquired. Apparent diffusion coefficient (ADC) maps were generated using a monoexponential fit. On each of four slices, two to three linear regions-of-interest were placed on each joint. Normalized ADC (nADC) values were defined as joint ADC divided by a reference ADC derived from normal sacral bone. STIR images were scored using a modification of an established technique. The correlation between nADC values and STIR scores was evaluated using Spearman's rank correlation.
RESULTS: Mean nADC values were significantly higher in cases than in controls (p = 0.0015). There was a strong correlation between STIR scores and nADC values (R = 0.85).
CONCLUSION: ADC values are significantly increased in inflamed SIJs compared with controls. There is a good correlation between this diffusion-based method and STIR scores of inflammation.
ADVANCES IN KNOWLEDGE: We have described and provisionally validated a method for quantifying the severity of inflammation in the SIJs in ERA using ADC measurements. This method is quick, is reproducible and could potentially be automated.},
	language = {eng},
	number = {1059},
	journal = {The British Journal of Radiology},
	author = {Vendhan, Kanimozhi and Bray, Timothy J. P. and Atkinson, David and Punwani, Shonit and Fisher, Corinne and Sen, Debajit and Ioannou, Yiannakis and Hall-Craggs, Margaret A.},
	year = {2016},
	pmid = {26642308},
	pmcid = {PMC4986497},
	keywords = {Adolescent, Adult, Arthritis, Juvenile, Child, Diffusion Magnetic Resonance Imaging, Female, Humans, Image Enhancement, Male, Reproducibility of Results, Retrospective Studies, Sacroiliac Joint, Sacroiliitis, Sensitivity and Specificity, Severity of Illness Index, Young Adult},
	pages = {20150775}
}

@article{haugen_hand_2011,
	title = {Hand osteoarthritis and {MRI}: development and first validation step of the proposed {Oslo} {Hand} {Osteoarthritis} {MRI} score},
	volume = {70},
	copyright = {Published by the BMJ Publishing Group Limited. For permission to use (where not already granted under a licence) please go to http://group.bmj.com/group/rights-licensing/permissions},
	issn = {0003-4967, 1468-2060},
	shorttitle = {Hand osteoarthritis and {MRI}},
	url = {https://ard.bmj.com/content/70/6/1033},
	doi = {10.1136/ard.2010.144527},
	abstract = {Objectives MRI scoring systems for hand osteoarthritis (HOA) are currently not available. The present work proposes the Oslo HOA MRI (OHOA-MRI) score and examines the intrareader and inter-reader reliability.
Methods Relevant HOA features were included in the initial version of the OHOA-MRI score after literature review and informal group discussions. After a training session and two calibration exercises (with three readers), features with low reliability and/or low prevalence were excluded, and feature definitions/gradings were improved. In the reliability exercise 3 readers independently evaluated MRI scans of distal interphalangeal (DIP) and proximal interphalangeal (PIP) joints in 10 patients with HOA according to the final proposed score. The reading was repeated after 1 week. Intraclass correlation coefficients (ICCs), percentage exact agreement/percentage close agreement (PEA/PCA) and smallest detectable difference were calculated.
Results The final proposed OHOA-MRI score includes assessment of synovitis, flexor tenosynovitis, erosions, osteophytes (OPs), joint space narrowing (JSN) and bone marrow lesions (BMLs) on a 0–3 scale, and absence/presence of cysts, malalignment (frontal/sagittal plane), collateral ligaments (CLs) and BMLs at CL insertion sites. Inter-reader reliability was very good for synovitis, erosions, OPs, JSN, malalignment (frontal) and BMLs (ICCs ≥0.83, PCA ≥89\%), and good for flexor tenosynovitis (ICC 0.64, PCA 80\%) and CL presence (ICC 0.79, PEA 63\%). Cysts, malalignment (sagittal) and BMLs at CL insertion sites showed high PEA (≥85\%), but poor to moderate ICCs (0.00–0.59). Intrareader reliability was similar. The reliability was generally highest in PIP joints.
Conclusions The proposed OHOA-MRI score could reliably assess HOA features. However, further validation is needed.},
	language = {en},
	number = {6},
	urldate = {2019-10-20},
	journal = {Annals of the Rheumatic Diseases},
	author = {Haugen, Ida K. and Lillegraven, Siri and Slatkowsky-Christensen, Barbara and Haavardsholm, Espen A. and Sesseng, Sølve and Kvien, Tore K. and Heijde, Désirée van der and Bøyesen, Pernille},
	month = jun,
	year = {2011},
	pmid = {21436160},
	pages = {1033--1038}
}

@article{brandt_yet_2006,
	title = {Yet more evidence that osteoarthritis is not a cartilage disease},
	volume = {65},
	issn = {0003-4967},
	url = {https://www.ncbi.nlm.nih.gov/pmc/articles/PMC1798332/},
	doi = {10.1136/ard.2006.058347},
	abstract = {A better insight into the realities behind osteoarthritis},
	number = {10},
	urldate = {2019-10-19},
	journal = {Annals of the Rheumatic Diseases},
	author = {Brandt, K D and Radin, E L and Dieppe, P A and van de Putte, L},
	month = oct,
	year = {2006},
	pmid = {16973787},
	pmcid = {PMC1798332},
	pages = {1261--1264}
}

@article{wartolowska_structural_2012,
	title = {Structural changes of the brain in rheumatoid arthritis},
	volume = {64},
	copyright = {Copyright © 2012 by the American College of Rheumatology},
	issn = {1529-0131},
	url = {https://onlinelibrary.wiley.com/doi/abs/10.1002/art.33326},
	doi = {10.1002/art.33326},
	abstract = {Objective To investigate whether structural changes are present in the cortical and subcortical gray matter of the brains of patients with rheumatoid arthritis (RA). Methods We used two surface-based style morphometry analysis programs and a voxel-based style analysis program to compare high-resolution structural magnetic resonance imaging data obtained for 31 RA patients and 25 age- and sex-matched healthy control subjects. Results We observed an increase in gray matter content in the basal ganglia of RA patients, mainly in the nucleus accumbens and caudate nucleus. There were no differences in the cortical gray matter. Moreover, patients had a smaller intracranial volume. Conclusion Our results suggest that RA is associated with changes in the subcortical gray matter rather than with cortical gray matter atrophy. Since the basal ganglia play an important role in motor control as well as in pain processing and in modulating behavior in response to aversive stimuli, we suggest that these changes may result from altered motor control or prolonged pain processing. The differences in brain volume may reflect either generalized atrophy or differences in brain development.},
	language = {en},
	number = {2},
	urldate = {2019-10-19},
	journal = {Arthritis \& Rheumatism},
	author = {Wartolowska, Karolina and Hough, Morgan G. and Jenkinson, Mark and Andersson, Jesper and Wordsworth, B. Paul and Tracey, Irene},
	year = {2012},
	pages = {371--379}
}

@article{mayer_imaging_2015,
	title = {Imaging {Brain} {Mechanisms} in {Chronic} {Visceral} {Pain}},
	volume = {156},
	issn = {0304-3959},
	url = {https://www.ncbi.nlm.nih.gov/pmc/articles/PMC4428597/},
	doi = {10.1097/j.pain.0000000000000106},
	abstract = {Chronic visceral pain syndromes are important clinical problems with largely unmet medical needs. Based on the common overlap with other chronic disorders of visceral or somatic pain, mood and affect, and their responsiveness to centrally targeted treatments, an important role of central nervous system in their pathophysiology is likely. A growing number of brain imaging studies in irritable bowel syndrome, functional dyspepsia and bladder pain syndrome/interstitial cystitis has identified abnormalities in evoked brain responses, resting state activity and connectivity, as well as in grey and white matter properties. Structural and functional alterations in brain regions of the salience, emotional arousal, and sensorimotor networks, as well as in prefrontal regions, are the most consistently reported findings. Some of these changes show moderate correlations with behavioral and clinical measures. Most recently, data driven machine-learning approaches to larger data sets have been able to classify visceral pain syndromes from healthy control subjects. Future studies need to identify the mechanisms underlying the altered brain signatures of chronic visceral pain and identify targets for therapeutic interventions.},
	number = {0 1},
	urldate = {2019-10-19},
	journal = {Pain},
	author = {Mayer, Emeran A. and Gupta, Arpana and Kilpatrick, Lisa A. and Hong, Jui-Yang},
	month = apr,
	year = {2015},
	pmid = {25789437},
	pmcid = {PMC4428597},
	pages = {S50--S63}
}

@article{herigstad_treating_2017,
	title = {Treating breathlessness via the brain: changes in brain activity over a course of pulmonary rehabilitation},
	volume = {50},
	copyright = {Copyright ©ERS 2017. This ERJ Open article is open access and distributed under the terms of the Creative Commons Attribution Licence 4.0.},
	issn = {0903-1936, 1399-3003},
	shorttitle = {Treating breathlessness via the brain},
	url = {https://erj.ersjournals.com/content/50/3/1701029},
	doi = {10.1183/13993003.01029-2017},
	abstract = {Breathlessness in chronic obstructive pulmonary disease (COPD) is often discordant with airway pathophysiology (“over-perception”). Pulmonary rehabilitation profoundly affects breathlessness, without influencing lung function. Learned associations influence brain mechanisms of sensory perception. We hypothesised that improvements in breathlessness with pulmonary rehabilitation may be explained by changing neural representations of learned associations.
In 31 patients with COPD, we tested how pulmonary rehabilitation altered the relationship between brain activity during a breathlessness-related word-cue task (using functional magnetic resonance imaging), and clinical and psychological measures of breathlessness.
Changes in ratings of breathlessness word cues positively correlated with changes in activity in the insula and anterior cingulate cortex. Changes in ratings of breathlessness-anxiety negatively correlated with activations in attention regulation and motor networks. Baseline activity in the insula, anterior cingulate cortex and prefrontal cortex correlated with improvements in breathlessness and breathlessness-anxiety.
Pulmonary rehabilitation is associated with altered neural responses related to learned breathlessness associations, which can ultimately influence breathlessness perception. These findings highlight the importance of targeting learned associations within treatments for COPD, demonstrating how neuroimaging may contribute to patient stratification and more successful personalised therapy.
Tweetable abstract @ERSpublications
click to tweetPulmonary rehabilitation improves breathlessness by recalibrating the brain's sensory perception networks http://ow.ly/crhy30cQerx},
	language = {en},
	number = {3},
	urldate = {2019-10-19},
	journal = {European Respiratory Journal},
	author = {Herigstad, Mari and Faull, Olivia K. and Hayen, Anja and Evans, Eleanor and Hardinge, F. Maxine and Wiech, Katja and Pattinson, Kyle T. S.},
	month = sep,
	year = {2017},
	pmid = {28899937},
	pages = {1701029}
}

@article{calder_muscle_2011,
	title = {Muscle {Activation} during {Hand} {Dexterity} {Tasks} in {Women} with {Hand} {Osteoarthritis} and {Control} {Subjects}},
	volume = {24},
	issn = {0894-1130},
	url = {http://www.sciencedirect.com/science/article/pii/S0894113010002073},
	doi = {10.1016/j.jht.2010.11.003},
	abstract = {Study Design
Descriptive cross-sectional study.
Introduction
Hand osteoarthritis (OA) is a condition that results in hand pain and disability. It is important to understand how muscle function impairments contribute to impaired dexterity.
Purpose of the Study
To compare muscle activation in women with and without hand OA and determine if the activation relates to measures of impairment and disability.
Methods
Electromyography (EMG) was recorded from four muscles of the hand/forearm while subjects threaded (assembly) and unthreaded (disassembly) a small bolt. The groups were compared on the integrated EMG (IEMG) of four muscles using two-way repeated-measures analyses of covariance for the assembly and disassembly tasks.
Results
No differences were found in muscle activation between groups when IEMG values were normalized by time (p{\textgreater}0.05).
Conclusions
Patients with OA have some indicators of altered muscle function. It is unclear whether these are adaptive or predisposing changes. When controlling for the time to perform a task, there were no significant IEMG differences between women with hand OA and control subjects.
Level of Evidence
2b.},
	number = {3},
	urldate = {2019-10-16},
	journal = {Journal of Hand Therapy},
	author = {Calder, Kristina M. and Galea, Victoria and Wessel, Jean and MacDermid, Joy C. and MacIntyre, Norma J.},
	month = jul,
	year = {2011},
	pages = {207--215}
}

@article{puh_age-related_2010,
	title = {Age-related and sex-related differences in hand and pinch grip strength in adults},
	volume = {33},
	issn = {1473-5660},
	doi = {10.1097/MRR.0b013e328325a8ba},
	abstract = {The purpose of the study was to quantify age-related changes in hand grip strength and three types of pinch grip strength (key pinch, tip pinch, and palmar pinch) among male and female participants. The study included 199 healthy participants (100 females, 99 males) aged 20-79 years, who were divided into four age groups. The Baseline Hydraulic Hand Dynamometer and Baseline Hydraulic Pinch Gauge were used according to the standard procedures. For both the dominant and the nondominant hands, statistically significant differences between males and females, and between the age groups, were found using the analysis of variance. Mean hand and pinch grip strength were generally higher for the dominant hand and in males. The highest values of hand and pinch grip strength were found for males in the age group 35-49 years, and for females in age groups 20-34 and 35-49 years. Regardless of sex, the age group 65-79 years obtained the lowest values for all strength measures. The post-hoc tests showed significant differences between this and the other age groups in the majority of measures. Fewer differences were found between the younger groups. All strength measures correlated negatively with age (r = -0.29 to -0.41; P{\textless}0.01). In conclusion, these results show age-related changes in hand and pinch grip strength of the dominant and nondominant hands among male and female participants. Normative values according to the age groups are presented.},
	language = {eng},
	number = {1},
	journal = {International Journal of Rehabilitation Research. Internationale Zeitschrift Fur Rehabilitationsforschung. Revue Internationale De Recherches De Readaptation},
	author = {Puh, Urska},
	month = mar,
	year = {2010},
	pmid = {19238089},
	keywords = {Adult, Age Factors, Aged, Female, Functional Laterality, Hand Strength, Humans, Male, Middle Aged, Muscle Strength Dynamometer, Pinch Strength, Sex Factors, Slovenia},
	pages = {4--11}
}

@article{ziv_grip_2008,
	title = {Grip and {Pinch} {Strength} in {Healthy} {Subjects} and {Patients} with {Primary} {Osteoarthritis} of the {Hand}: {A} {Reproducibility} {Study}},
	volume = {2},
	issn = {1874-3250},
	shorttitle = {Grip and {Pinch} {Strength} in {Healthy} {Subjects} and {Patients} with {Primary} {Osteoarthritis} of the {Hand}},
	url = {https://www.ncbi.nlm.nih.gov/pmc/articles/PMC2687110/},
	doi = {10.2174/1874325000802010086},
	abstract = {Grip, Key Pinch (KP), 3 Point Pinch (3PP) and 2 Point Pinch (2PP) strengths were measured twice weekly in 32 women with primary osteoarthritis of the hand (POAH) and 25 healthy women. Reproducibility was assessed by standard error of measurement (SEM) and the coefficient of variation (CV). Cutoff values for significant improvement or deterioration were determined and expressed, respectively, as either the smallest detectable difference (SDD) or critical difference (CD). The SDD and CD of grip and pinch strengths were higher in POAH patients than in the healthy group. Among the pinch tests the 2PP findings were least reproducible. The relatively high SDD and CD scores indicate that improvement may be detected only in patients with moderate to severe weakness of grip and pinch. Furthermore, in POAH patients, diagnosing strength changes using the 2PP test is invalid due to low reproducibility.},
	urldate = {2019-10-16},
	journal = {The Open Orthopaedics Journal},
	author = {Ziv, Efrat and Patish, Hagar and Dvir, Zeevi},
	month = may,
	year = {2008},
	pmid = {19478930},
	pmcid = {PMC2687110},
	pages = {86--90}
}

@article{marshall_radiographic_2009,
	title = {Radiographic hand osteoarthritis: patterns and associations with hand pain and function in a community-dwelling sample},
	volume = {17},
	issn = {1063-4584},
	shorttitle = {Radiographic hand osteoarthritis},
	url = {http://www.sciencedirect.com/science/article/pii/S1063458409001459},
	doi = {10.1016/j.joca.2009.05.009},
	abstract = {Summary
Objective
Patterns of radiographic osteoarthritis (ROA) of the hand are often examined by row, with the four joints of the thumb studied inconsistently. The objectives of this study were to determine relationships of ROA at different hand joints, use the findings to define radiographic sub-groups and investigate their associations with pain and function.
Methods
Sixteen joints in each hand were scored for the presence of ROA in a community-dwelling cohort of adults, 50-years-and-over, with self-reported hand pain or problems. Principal components analysis (PCA) with varimax rotation was used to study patterns of ROA in the hand joints and identify distinct sub-groups. Differences in pain and function between these sub-groups were assessed using Australian/Canadian Osteoarthritis Index (AUSCAN), Grip Ability Test (GAT) and grip and pinch strength.
Results
PCA was undertaken on data from 592 participants and identified four components: distal interphalangeal joints (DIPs), proximal interphalangeal joints (PIPs), metacarpophalangeal joints (MCPs), thumb joints. However, the left thumb interphalangeal (IP) joint cross-loaded with the PIP and thumb groups. On this basis, participants were categorised into four radiographic sub-groups: no osteoarthritis (OA), finger only OA, thumb only OA and combined thumb and finger OA. Statistically significant differences were found between the sub-groups for AUSCAN function, and in women alone for grip and pinch strength. Participants with combined thumb and finger OA had the worst scores.
Conclusion
Individual thumb joints can be clustered together as a joint group in ROA. Four radiographic sub-groups of hand OA can be distinguished. Pain and functional difficulties were highest in participants with both thumb and finger OA.},
	number = {11},
	urldate = {2019-10-16},
	journal = {Osteoarthritis and Cartilage},
	author = {Marshall, M. and van der Windt, D. and Nicholls, E. and Myers, H. and Hay, E. and Dziedzic, K.},
	month = nov,
	year = {2009},
	keywords = {Epidemiology, Finger, Function, Hand, Osteoarthritis, Pain, Radiography, Thumb},
	pages = {1440--1447}
}

@article{li_vivo_2005,
	title = {In vivo {3T} spiral imaging based multi-slice {T}(1rho) mapping of knee cartilage in osteoarthritis},
	volume = {54},
	issn = {0740-3194},
	doi = {10.1002/mrm.20609},
	abstract = {T(1rho) describes the spin-lattice relaxation in the rotating frame and has been proposed for detecting damage to the cartilage collagen-proteoglycan matrix in osteoarthritis. In this study, a multi-slice T(1rho) imaging method for knee cartilage was developed using spin-lock techniques and a spiral imaging sequence. The adverse effect of T(1) regrowth during the multi-slice acquisition was eliminated by RF cycling. Agarose phantoms with different concentrations, 10 healthy volunteers, and 9 osteoarthritis patients were scanned at 3T. T(1rho) values decreased as agarose concentration increased. T(1rho) values obtained with imaging methods were compared with those obtained with spectroscopic methods. T(1rho) values obtained during multi-slice acquisition were validated with those obtained in a single slice acquisition. Reproducibility was assessed using the average coefficient of variation of median T(1rho), which was 0.68\% in phantoms and 4.8\% in healthy volunteers. There was a significant difference (P = 0.002) in the average T(1rho) within patellar and femoral cartilage between controls (45.04 +/- 2.59 ms) and osteoarthritis patients (53.06 +/- 4.60 ms). A significant correlation was found between T(1rho) and T(2); however, the difference of T(2) was not significant between controls and osteoarthritis patients. The results suggest that T(1rho) relaxation times may be a promising clinical tool for osteoarthritis detection and treatment monitoring.},
	language = {eng},
	number = {4},
	journal = {Magnetic Resonance in Medicine},
	author = {Li, Xiaojuan and Han, Eric T. and Ma, C. Benjamin and Link, Thomas M. and Newitt, David C. and Majumdar, Sharmila},
	month = oct,
	year = {2005},
	pmid = {16155867},
	keywords = {Adolescent, Adult, Aged, Algorithms, Anatomy, Cross-Sectional, Cartilage, Articular, Female, Humans, Image Enhancement, Image Interpretation, Computer-Assisted, Imaging, Three-Dimensional, Knee Joint, Magnetic Resonance Imaging, Male, Middle Aged, Osteoarthritis, Knee, Phantoms, Imaging, Reproducibility of Results, Sensitivity and Specificity},
	pages = {929--936}
}

@article{li_vivo_2007,
	title = {In vivo {T1ρ} and {T2} mapping of articular cartilage in osteoarthritis of the knee using {3T} {MRI}},
	volume = {15},
	issn = {1063-4584},
	url = {http://www.sciencedirect.com/science/article/pii/S1063458407000313},
	doi = {10.1016/j.joca.2007.01.011},
	abstract = {Summary
Objective
Evaluation and treatment of patients with early stages of osteoarthritis (OA) is dependent upon an accurate assessment of the cartilage lesions. However, standard cartilage dedicated magnetic resonance (MR) techniques are inconclusive in quantifying early degenerative changes. The objective of this study was to determine the ability of MR T1rho (T1ρ) and T2 mapping to detect cartilage matrix degeneration between normal and early OA patients.
Method
Sixteen healthy volunteers (mean age 41.3) without clinical or radiological evidence of OA and 10 patients (mean age 55.9) with OA were scanned using a 3Tesla (3T) MR scanner. Cartilage volume and thickness, and T1ρ and T2 values were compared between normal and OA patients. The relationship between T1ρ and T2 values, and Kellgren–Lawrence scores based on plain radiographs and the cartilage lesion grading based on MR images were studied.
Results
The average T1ρ and T2 values were significantly increased in OA patients compared with controls (52.04±2.97ms vs 45.53±3.28ms with P=0.0002 for T1ρ, and 39.63±2.69ms vs 34.74±2.48ms with P=0.001 for T2). Increased T1ρ and T2 values were correlated with increased severity in radiographic and MR grading of OA. T1ρ has a larger range and higher effect size than T2, 3.7 vs 3.0.
Conclusion
Our results suggest that both in vivo T1ρ and T2 relaxation times increase with the degree of cartilage degeneration. T1ρ relaxation time may be a more sensitive indicator for early cartilage degeneration than T2. The ability to detect early cartilage degeneration prior to morphologic changes may allow us to critically monitor the course of OA and injury progression, and to evaluate the success of treatment to patients with early stages of OA.},
	number = {7},
	urldate = {2019-10-16},
	journal = {Osteoarthritis and Cartilage},
	author = {Li, X. and Benjamin Ma, C. and Link, T. M. and Castillo, D. -D. and Blumenkrantz, G. and Lozano, J. and Carballido-Gamio, J. and Ries, M. and Majumdar, S.},
	month = jul,
	year = {2007},
	keywords = {Cartilage imaging, Magnetic resonance imaging, Osteoarthritis},
	pages = {789--797}
}

@article{stahl_t1rho_2009,
	title = {T1rho, {T2} and focal knee cartilage abnormalities in physically active and sedentary healthy subjects versus early {OA} patients—a 3.0-{Tesla} {MRI} study},
	volume = {19},
	issn = {1432-1084},
	url = {https://doi.org/10.1007/s00330-008-1107-6},
	doi = {10.1007/s00330-008-1107-6},
	abstract = {(1) To assess the degree of focal cartilage abnormalities in physically active and sedentary healthy subjects as well as in patients with early osteoarthritis (OA). (2) To determine the diagnostic value of T2 and T1rho measurements in identifying asymptomatic physically active subjects with focal cartilage lesions. Thirteen asymptomatic physically active subjects, 7 asymptomatic sedentary subjects, and 17 patients with mild OA underwent 3.0-T MRI of the knee joint. T1rho and T2 values, cartilage volume and thickness, as well as the WORMS scores were obtained. Nine out of 13 active healthy subjects had focal cartilage abnormalities. T1rho and T2 values in active subjects with and without focal cartilage abnormalities differed significantly (p {\textless} 0.05). T1rho and T2 values were significantly higher (p {\textless} 0.05) in early OA patients compared to healthy subjects. T1rho measurements were superior to T2 in differentiating OA patients from healthy subjects, yet T1rho was moderately age-dependent. (1) Active subjects showed a high prevalence of focal cartilage abnormalities and (2) active subjects with and without focal cartilage abnormalities had different T1rho and T2 composition of cartilage. Thus, T1rho and T2 could be a parameter suited to identify active healthy subjects at higher risk for developing cartilage pathology.},
	language = {en},
	number = {1},
	urldate = {2019-10-16},
	journal = {European Radiology},
	author = {Stahl, Robert and Luke, Anthony and Li, Xiaojuan and Carballido-Gamio, Julio and Ma, C. Benjamin and Majumdar, Sharmila and Link, Thomas M.},
	month = jan,
	year = {2009},
	keywords = {Cartilage, Magnetic resonance imaging, Osteoarthritis, T1rho relaxation time, T2 relaxation time},
	pages = {132--143}
}

@article{zarins_cartilage_2010,
	title = {Cartilage and meniscus assessment using {T1rho} and {T2} measurements in healthy subjects and patients with osteoarthritis},
	volume = {18},
	issn = {1063-4584},
	url = {http://www.sciencedirect.com/science/article/pii/S1063458410002499},
	doi = {10.1016/j.joca.2010.07.012},
	abstract = {Summary
Objective
The purpose of this study was to evaluate meniscal degeneration in healthy subjects and subjects with osteoarthritis (OA) using T1ρ and T2 measurements and to examine the interrelationship between cartilage and meniscus abnormalities.
Methods
Quantitative assessment of cartilage and meniscus was performed using 3T Magnetic Resonance Imaging (MRI) with a T1ρ and T2 mapping technique in 19 controls and 44 OA patients. A sagittal T2-weighted fast spin echo (FSE) fat-saturated image was acquired for cartilage and meniscal Whole-Organ Magnetic Resonance Imaging Score (WORMS) assessment. Western Ontario and McMasters Universities Arthritis Index (WOMAC) scores were obtained to assess clinical symptoms.
Results
The posterior horn of the medial meniscus (PHMED) had the highest incidence of degeneration. Stratifying subjects on the basis of PHMED grade revealed that the T1ρ and the T2 measurements of the PHMED and the medial tibial (MT) cartilage were higher in subjects having a meniscal tear (meniscal grade 2–4) compared to subjects with a meniscal grade of 0 or 1 (P{\textless}0.05). While not statistically significant, there was a trend for T1ρ and T2 being higher in PHMED grade 1 compared to grade 0 (P=0.094, P=0.073 respectively). WOMAC scores had a stronger correlation with meniscus relaxation measures than cartilage measures.
Conclusions
Magnetic Resonance (MR) T1ρ and T2 measurements provide a non-invasive means of detecting and quantifying the severity of meniscal degeneration. Meniscal damage has been implicated in OA progression and is correlated with cartilage degeneration. Early detection of meniscal damage represented by elevations in meniscal relaxation measures may identify subjects at increased risk for OA.},
	number = {11},
	urldate = {2019-10-16},
	journal = {Osteoarthritis and Cartilage},
	author = {Zarins, Z. A. and Bolbos, R. I. and Pialat, J. B. and Link, T. M. and Li, X. and Souza, R. B. and Majumdar, S.},
	month = nov,
	year = {2010},
	keywords = {Cartilage, Magnetic Resonance Imaging, Meniscus, Osteoarthritis, T},
	pages = {1408--1416}
}

@article{nissi_multi-parametric_2016,
	title = {Multi-parametric {MRI} characterization of enzymatically degraded articular cartilage},
	volume = {34},
	issn = {1554-527X},
	doi = {10.1002/jor.23127},
	abstract = {Several laboratory and rotating frame quantitative MRI parameters were evaluated and compared for detection of changes in articular cartilage following selective enzymatic digestion. Bovine osteochondral specimens were subjected to 44 h incubation in control medium or in collagenase or chondroitinase ABC to induce superficial collagen or proteoglycan (glycosaminoglycan) alterations. The samples were scanned at 9.4 T for T1 , T1 Gd (dGEMRIC), T2 , adiabatic T1 ρ , adiabatic T2 ρ , continuous-wave T1 ρ , TRAFF2 , and T1 sat relaxation times and for magnetization transfer ratio (MTR). For reference, glycosaminoglycan content, collagen fibril orientation and biomechanical properties were determined. Changes primarily in the superficial cartilage were noted after enzymatic degradation. Most of the studied parameters were sensitive to the destruction of collagen network, whereas glycosaminoglycan depletion was detected only by native T1 and T1 Gd relaxation time constants throughout the tissue and by MTR superficially. T1 , adiabatic T1 ρ , adiabatic T2 ρ , continuous-wave T1 ρ , and T1 sat correlated significantly with the biomechanical properties while T1 Gd correlated with glycosaminoglycan staining. The findings indicated that most of the studied MRI parameters were sensitive to both glycosaminoglycan content and collagen network integrity, with changes due to enzymatic treatment detected primarily in the superficial tissue. Strong correlation of T1 , adiabatic T1ρ , adiabatic T2 ρ , continuous-wave T1 ρ , and T1 sat with the altered biomechanical properties, reflects that these parameters were sensitive to critical functional properties of cartilage. © 2015 Orthopaedic Research Society. Published by Wiley Periodicals, Inc. J Orthop Res 34:1111-1120, 2016.},
	language = {eng},
	number = {7},
	journal = {Journal of Orthopaedic Research: Official Publication of the Orthopaedic Research Society},
	author = {Nissi, Mikko J. and Salo, Elli-Noora and Tiitu, Virpi and Liimatainen, Timo and Michaeli, Shalom and Mangia, Silvia and Ellermann, Jutta and Nieminen, Miika T.},
	year = {2016},
	pmid = {26662555},
	pmcid = {PMC4903086},
	keywords = {Animals, Cartilage, Articular, Cattle, Chondroitinases and Chondroitin Lyases, Collagenases, MRI, Magnetic Resonance Imaging, biomechanics, cartilage, relaxation, rotating frame of reference},
	pages = {1111--1120}
}

@article{akella_proteoglycan-induced_2001,
	title = {Proteoglycan-induced changes in {T1rho}-relaxation of articular cartilage at {4T}},
	volume = {46},
	issn = {0740-3194},
	doi = {10.1002/mrm.1208},
	abstract = {Proteoglycan (PG) depletion-induced changes in T1rho (spin-lattice relaxation in rotating frame) relaxation and dispersion in articular cartilage were studied at 4T. Using a spin-lock cluster pre-encoded fast spin echo sequence, T1rho maps of healthy bovine specimens and specimens that were subjected to PG depletion were computed at varying spin-lock frequencies. Sequential PG depletion was induced by trypsinization of cartilage for varying amounts of time. Results demonstrated that over 50\% depletion of PG from bovine articular cartilage resulted in average T1rho increases from 110-170 ms. Regression analysis of the data showed a strong correlation (R2 = 0.987) between changes in PG and T1rho. T1rho values were highest at the superficial zone and decreased gradually in the middle zone and again showed an increasing trend in the region near the subchondral bone. The potentials of this method in detecting early degenerative changes of cartilage are discussed. Also, T(1rho)-dispersion changes as a function of PG depletion are described.},
	language = {eng},
	number = {3},
	journal = {Magnetic Resonance in Medicine},
	author = {Akella, S. V. and Regatte, R. R. and Gougoutas, A. J. and Borthakur, A. and Shapiro, E. M. and Kneeland, J. B. and Leigh, J. S. and Reddy, R.},
	month = sep,
	year = {2001},
	pmid = {11550230},
	keywords = {Animals, Cartilage, Articular, Cattle, Image Enhancement, Image Processing, Computer-Assisted, Knee Joint, Magnetic Resonance Imaging, Osteoarthritis, Knee, Patella, Proteoglycans, Reference Values},
	pages = {419--423}
}

@misc{noauthor_proteoglycan-induced_nodate,
	title = {Proteoglycan-induced changes in {T1rho}-relaxation of articular cartilage at {4T}. - {PubMed} - {NCBI}},
	url = {https://www.ncbi.nlm.nih.gov/pubmed/11550230},
	urldate = {2019-10-16}
}

@article{mcalinden_precision_2015,
	title = {Precision (repeatability and reproducibility) studies and sample-size calculation},
	volume = {41},
	issn = {1873-4502},
	doi = {10.1016/j.jcrs.2015.06.029},
	language = {eng},
	number = {12},
	journal = {Journal of Cataract and Refractive Surgery},
	author = {McAlinden, Colm and Khadka, Jyoti and Pesudovs, Konrad},
	month = dec,
	year = {2015},
	pmid = {26796439},
	keywords = {Data Interpretation, Statistical, Humans, Ophthalmology, Reproducibility of Results, Sample Size},
	pages = {2598--2604}
}

@book{chow_sample_2007,
	title = {Sample {Size} {Calculations} in {Clinical} {Research}, {Second} {Edition}},
	isbn = {978-1-4398-7093-8},
	abstract = {Focusing on an integral part of pharmaceutical development, Sample Size Calculations in Clinical Research, Second Edition presents statistical procedures for performing sample size calculations during various phases of clinical research and development. It provides sample size formulas and procedures for testing equality, noninferiority/superiority, and equivalence. A comprehensive and unified presentation of statistical concepts and practical applications, this book highlights the interactions between clinicians and biostatisticians, includes a well-balanced summary of current and emerging clinical issues, and explores recently developed statistical methodologies for sample size calculation. Whenever possible, each chapter provides a brief history or background, regulatory requirements, statistical designs and methods for data analysis, real-world examples, future research developments, and related references. One of the few books to systematically summarize clinical research procedures, this edition contains new chapters that focus on three key areas of this field. Incorporating the material of this book in your work will help ensure the validity and, ultimately, the success of your clinical studies.},
	language = {en},
	publisher = {CRC Press},
	author = {Chow, Shein-Chung and Wang, Hansheng and Shao, Jun},
	month = aug,
	year = {2007},
	keywords = {Mathematics / Probability \& Statistics / General, Medical / Pharmacology, Medical / Pharmacy, Science / Life Sciences / Biology, Technology \& Engineering / Chemical \& Biochemical}
}

@article{rohrig_sample_2010,
	title = {Sample {Size} {Calculation} in {Clinical} {Trials}},
	volume = {107},
	issn = {1866-0452},
	url = {https://www.ncbi.nlm.nih.gov/pmc/articles/PMC2933537/},
	doi = {10.3238/arztebl.2010.0552},
	abstract = {Background
In this article, we discuss the purpose of sample size calculation in clinical trials, the need for it, and the methods by which it is accomplished. Study samples that are either too small or too large are unacceptable, for clinical, methodological, and ethical reasons. The physicians participating in clinical trials should be directly involved in sample size planning, because their expertise and knowledge of the literature are indispensable.

Methods
We explain the process of sample size calculation on the basis of articles retrieved by a selective search of the international literature, as well as our own experience.

Results
We present a fictitious clinical trial in which two antihypertensive agents are to be compared to each other with a t-test and then show how the appropriate size of the study sample should be calculated. Next, we describe the general principles of sample size calculation that apply when any kind of statistical test is to be used. We give further illustrative examples and explain what types of expert medical knowledge and assumptions are needed to calculate the appropriate sample size for each. These generally depend on the particular statistical test that is to be performed.

Conclusion
In any clinical trial, the sample size has to be planned on a justifiable, rational basis. The purpose of sample size calculation is to determine the optimal number of participants (patients) to be included in the trial. Sample size calculation requires the collaboration of experienced biostatisticians and physician-researchers: expert medical knowledge is an essential part of it.},
	number = {31-32},
	urldate = {2019-10-16},
	journal = {Deutsches Ärzteblatt International},
	author = {Röhrig, Bernd and du Prel, Jean-Baptist and Wachtlin, Daniel and Kwiecien, Robert and Blettner, Maria},
	month = aug,
	year = {2010},
	pmid = {20827353},
	pmcid = {PMC2933537},
	pages = {552--556}
}

@article{kessler_direct_2019,
	title = {A {Direct} {Comparison} of {Biplanar} {Videoradiography} and {Optical} {Motion} {Capture} for {Foot} and {Ankle} {Kinematics}},
	volume = {7},
	issn = {2296-4185},
	doi = {10.3389/fbioe.2019.00199},
	abstract = {Measuring motion of the human foot presents a unique challenge due to the large number of closely packed bones with congruent articulating surfaces. Optical motion capture (OMC) and multi-segment models can be used to infer foot motion, but might be affected by soft tissue artifact (STA). Biplanar videoradiography (BVR) is a relatively new tool that allows direct, non-invasive measurement of bone motion using high-speed, dynamic x-ray images to track individual bones. It is unknown whether OMC and BVR can be used interchangeably to analyse multi-segment foot motion. Therefore, the aim of this study was to determine the agreement in kinematic measures of dynamic activities. Nine healthy participants performed three walking and three running trials while BVR was recorded with synchronous OMC. Bone position and orientation was determined through manual scientific-rotoscoping. The OMC and BVR kinematics were co-registered to the same coordinate system, and BVR tracking was used to create virtual markers for comparison to OMC during dynamic trials. Root mean square (RMS) differences in marker positions and joint angles as well as a linear fit method (LFM) was used to compare the outputs of both methods. When comparing BVR and OMC, sagittal plane angles were in good agreement (ankle: R2 = 0.947, 0.939; Medial Longitudinal Arch (MLA) Angle: R2 = 0.713, 0.703, walking and running, respectively). When examining the ankle, there was a moderate agreement between the systems in the frontal plane (R2 = 0.322, 0.452, walking and running, respectively), with a weak to moderate correlation for the transverse plane (R2 = 0.178, 0.326, walking and running, respectively). However, root mean squared error (RMSE) showed angular errors ranging from 1.06 to 8.31° across the planes (frontal: 3.57°, 3.67°, transverse: 4.28°, 4.70°, sagittal: 2.45°, 2.67°, walking and running, respectively). Root mean square (RMS) differences between OMC and BVR marker trajectories were task dependent with the largest differences in the shank (6.0 ± 2.01 mm) for running, and metatarsals (3.97 ± 0.81 mm) for walking. Based on the results, we suggest BVR and OMC provide comparable solutions to foot motion in the sagittal plane, however, interpretations of out-of-plane movement should be made carefully.},
	language = {eng},
	journal = {Frontiers in Bioengineering and Biotechnology},
	author = {Kessler, Sarah E. and Rainbow, Michael J. and Lichtwark, Glen A. and Cresswell, Andrew G. and D'Andrea, Susan E. and Konow, Nicolai and Kelly, Luke A.},
	year = {2019},
	pmid = {31508415},
	pmcid = {PMC6716496},
	keywords = {ankle, biplanar videoradiography, foot, kinematics, motion analysis},
	pages = {199}
}

@misc{iosa_assessment_2014,
	type = {Research article},
	title = {Assessment of {Waveform} {Similarity} in {Clinical} {Gait} {Data}: {The} {Linear} {Fit} {Method}},
	shorttitle = {Assessment of {Waveform} {Similarity} in {Clinical} {Gait} {Data}},
	url = {https://www.hindawi.com/journals/bmri/2014/214156/abs/},
	abstract = {The assessment of waveform similarity is a crucial issue in gait analysis for the comparison of kinematic or kinetic patterns with reference data. A typical scenario is in fact the comparison of a patient’s gait pattern with a relevant physiological pattern. This study aims to propose and validate a simple method for the assessment of waveform similarity in terms of shape, amplitude, and offset. The method relies on the interpretation of these three parameters, obtained through a linear fit applied to the two data sets under comparison plotted one against the other after time normalization. The validity of this linear fit method was tested in terms of appropriateness (comparing real gait data of 34 patients with cerebrovascular accident with those of 15 healthy subjects), reliability, sensitivity, and specificity (applying a cluster analysis on the real data). Results showed for this method good appropriateness, 94.1\% of sensitivity, 93.3\% of specificity, and good reliability. The LFM resulted in a simple method suitable for analysing the waveform similarity in clinical gait analysis.},
	language = {en},
	urldate = {2019-10-16},
	journal = {BioMed Research International},
	author = {Iosa, M. and Cereatti, A. and Merlo, A. and Campanini, I. and Paolucci, S. and Cappozzo, A.},
	year = {2014},
	pmid = {25126548},
	doi = {10.1155/2014/214156}
}
@article{pelletier_is_2015,
	title = {Is neuroplasticity in the central nervous system the missing link to our understanding of chronic musculoskeletal disorders?},
	volume = {16},
	issn = {1471-2474},
	url = {https://www.ncbi.nlm.nih.gov/pmc/articles/PMC4331171/},
	doi = {10.1186/s12891-015-0480-y},
	abstract = {Background
Musculoskeletal rehabilitative care and research have traditionally been guided by a structural pathology paradigm and directed their resources towards the structural, functional, and biological abnormalities located locally within the musculoskeletal system to understand and treat Musculoskeletal Disorders (MSD). However the structural pathology model does not adequately explain many of the clinical and experimental findings in subjects with chronic MSD and, more importantly, treatment guided by this paradigm fails to effectively treat many of these conditions.

Discussion
Increasing evidence reveals structural and functional changes within the Central Nervous System (CNS) of people with chronic MSD that appear to play a prominent role in the pathophysiology of these disorders. These neuroplastic changes are reflective of adaptive neurophysiological processes occurring as the result of altered afferent stimuli including nociceptive and neuropathic transmission to spinal, subcortical and cortical areas with MSD that are initially beneficial but may persist in a chronic state, may be part and parcel in the pathophysiology of the condition and the development and maintenance of chronic signs and symptoms. Neuroplastic changes within different areas of the CNS may help to explain the transition from acute to chronic conditions, sensory-motor findings, perceptual disturbances, why some individuals continue to experience pain when no structural cause can be discerned, and why some fail to respond to conservative interventions in subjects with chronic MSD. We argue that a change in paradigm is necessary that integrates CNS changes associated with chronic MSD and that these findings are highly relevant for the design and implementation of rehabilitative interventions for this population.

Summary
Recent findings suggest that a change in model and approach is required in the rehabilitation of chronic MSD that integrate the findings of neuroplastic changes across the CNS and are targeted by rehabilitative interventions. Effects of current interventions may be mediated through peripheral and central changes but may not specifically address all underlying neuroplastic changes in the CNS potentially associated with chronic MSD. Novel approaches to address these neuroplastic changes show promise and require further investigation to improve efficacy of currents approaches.},
	urldate = {2019-10-12},
	journal = {BMC Musculoskeletal Disorders},
	author = {Pelletier, René and Higgins, Johanne and Bourbonnais, Daniel},
	month = feb,
	year = {2015},
	pmid = {25887644},
	pmcid = {PMC4331171}
}

@book{national_clinical_guideline_centre_uk_osteoarthritis:_2014,
	address = {London},
	series = {National {Institute} for {Health} and {Clinical} {Excellence}: {Guidance}},
	title = {Osteoarthritis: {Care} and {Management} in {Adults}},
	copyright = {Copyright © National Clinical Guideline Centre, 2014.},
	shorttitle = {Osteoarthritis},
	url = {http://www.ncbi.nlm.nih.gov/books/NBK248069/},
	abstract = {Osteoarthritis refers to a clinical syndrome of joint pain accompanied by varying degrees of functional limitation and reduced quality of life. It is the most common form of arthritis, and one of the leading causes of pain and disability worldwide. The most commonly affected peripheral joints are the knees, hips and small hand joints. Although pain, reduced function and effects on a person’s ability to carry out their day-to-day activities can be important consequences of osteoarthritis, pain in itself is of course a complex biopsychosocial issue, related in part to person expectations and self-efficacy, and associated with changes in mood, sleep and coping abilities. There is often a poor link between changes on an X-ray and symptoms: minimal changes can be associated with a lot of pain and modest structural changes to joints oftencan occur without with minimal accompanying symptoms. Contrary to popular belief, osteoarthritis is not caused by ageing and does not necessarily deteriorate. There are a number of management and treatment options (both pharmacological and non-pharmacological), which this guideline addresses and which offer effective interventions for control of symptoms and improving function. Osteoarthritis is characterised pathologically by localised loss of cartilage, remodelling of adjacent bone and associated inflammation. A variety of traumas may trigger the need for a joint to repair itself. Osteoarthritis includes a slow but efficient repair process that often compensates for the initial trauma, resulting in a structurally altered but symptom-free joint. In some people, because of either overwhelming trauma or compromised repair, the process cannot compensate, resulting in eventual presentation with symptomatic osteoarthritis; this might be thought of as ‘joint failure’. This in part explains the extreme variability in clinical presentation and outcome that can be observed between people, and also at different joints in the same person. There are limitations to the published evidence on treating osteoarthritis. Most studies have focused on knee osteoarthritis, and are often of short duration using single therapies. Although most trials have looked at single joint involvement, in reality many people have pain in more than one joint, which may alter the effectiveness of interventions. This guideline update was originally intended to include recommendations based on a review of new evidence about the use of paracetamol, etoricoxib and fixed-dose combinations of NSAIDs plus gastroprotective agents in the management of osteoarthritis. Draft recommendations based on the evidence reviews for these areas were presented in the consultation version of the guideline. Stakeholder feedback at consultation indicated that the draft recommendations, particularly in relation to paracetamol, would be of limited clinical application without a full review of evidence on the pharmacological management of osteoarthritis. NICE was also aware of an ongoing review by the MHRA of the safety of over-the-counter analgesics. Therefore NICE intends to commission a full review of evidence on the pharmacological management of osteoarthritis, which will start once the MHRA’s review is completed, to inform a further guideline update. Until that update is published, the original recommendations (from 2008) on the pharmacological management of osteoarthritis remain current advice. However, the GDG would like to draw attention to the findings of the evidence review on the effectiveness of paracetamol that was presented in the consultation version of the guideline. That review identified reduced effectiveness of paracetamol in the management of osteoarthritis compared with what was previously thought. The GDG believes that this information should be taken into account in routine prescribing practice until the intended full review of evidence on the pharmacological management of osteoarthritis is published (see the NICE website for further details).},
	language = {eng},
	urldate = {2019-10-11},
	publisher = {National Institute for Health and Care Excellence (UK)},
	author = {{National Clinical Guideline Centre (UK)}},
	year = {2014},
	pmid = {25340227}
}

@misc{noauthor_overview_nodate,
	title = {Overview {\textbar} {Rheumatoid} arthritis in adults: management {\textbar} {Guidance} {\textbar} {NICE}},
	shorttitle = {Overview {\textbar} {Rheumatoid} arthritis in adults},
	url = {https://www.nice.org.uk/guidance/ng100},
	language = {eng},
	urldate = {2019-10-11}
}

@article{bell_easy_2016,
	title = {Easy to open? {Exploring} the ‘openability’ of hospital food and beverage packaging by older adults},
	volume = {98},
	issn = {0195-6663},
	shorttitle = {Easy to open?},
	url = {http://www.sciencedirect.com/science/article/pii/S0195666315301136},
	doi = {10.1016/j.appet.2015.12.004},
	abstract = {Food is increasingly a packaged commodity, both in the community and in institutionalised settings such as hospitals, where many older people are malnourished. Previous research with patients aged over 65 years in NSW public hospitals identified difficulties opening milk, water, juices, cereal and tetra packs. The aim of this paper was to assess the ability of well older people living in the community to open food and beverage items routinely used in NSW hospitals in order to gain further insights into the older person/pack interaction and the role of hand and finger strength in pack opening. A sample of 40 older people in good health aged over 65 years from 3 community settings participated in the study. The attempts at pack opening were observed, the time taken to open the pack was measured and the correlation between grip and pinch strengths with opening times was determined. Tetra packs, water bottles, cereal, fruit cups, desserts, biscuits and cheese portions appeared to be the most difficult food products to open. Ten percent of the sample could not open the water bottles and 39\% could not open cheese portions. The results were consistent with the previous research involving hospitalised older adults, adding emphasis to the conclusion that food and beverage packaging can be a potential barrier to adequate nutrition when particular types of packaged products are used in hospitals or the community. The ageing population is rapidly becoming a larger and more important group to consider in the provision of goods and services. Designers, manufacturers and providers of food and beverage products need to consider the needs and abilities of these older consumers to ensure good ‘openability’ and promote adequate nutritional intakes.},
	urldate = {2019-10-11},
	journal = {Appetite},
	author = {Bell, Alison F. and Walton, Karen L. and Tapsell, Linda C.},
	month = mar,
	year = {2016},
	keywords = {Food \& beverage, Hand strength, Hospital, Older adults, Packaging},
	pages = {125--132}
}

@article{bell_measure_2017,
	title = {Measure for {Measure}: {Pack} {Performance} versus {Human} {Dexterity} and {Grip} {Strength}},
	volume = {30},
	copyright = {Copyright © 2017 John Wiley \& Sons, Ltd.},
	issn = {1099-1522},
	shorttitle = {Measure for {Measure}},
	url = {https://onlinelibrary.wiley.com/doi/abs/10.1002/pts.2284},
	doi = {10.1002/pts.2284},
	abstract = {‘Openability’ of food and beverage packaging has been shown to be problematic for older consumers. Pressure on resources has seen the use of packaged food and beverages increase in hospitals within the New South Wales region of Australia. Studies at the University of Wollongong have explored the interaction between older people and the types of packages regularly encountered in the delivery of hospital food and nutrition. As these types of packs are commonly found in UK hospitals as well, a series of studies have been undertaken by the University of Wollongong, Australia, and Sheffield Hallam University, UK, to further evaluate the issues surrounding the ‘openability’ of hospital food and beverage packaging in an attempt to understand in detail the issues leading to difficulty in use. Current methods of pack ‘ease of opening’ evaluation rely on hand strength as the core parameter. Our studies examine the role of dexterity in addition to hand strength in pack opening. Water bottles, single portion drink cartons and cheese portions were among the poorest performing packs. Dexterity, rather than strength is found to be a sensitive and reliable method to understand the issues surrounding the poor pack performance, and a repeatable way of comparing different pack formats is presented. Copyright © 2017 John Wiley \& Sons, Ltd.},
	language = {en},
	number = {4},
	urldate = {2019-10-11},
	journal = {Packaging Technology and Science},
	author = {Bell, Alison and Walton, Karen and Yoxall, Alaster},
	year = {2017},
	keywords = {dexterity, evaluation, grip strength, older adults, packaging},
	pages = {117--126}
}

@article{abramson_methods_2015,
	title = {Methods and {Challenges} in {Quantitative} {Imaging} {Biomarker} {Development}},
	volume = {22},
	issn = {1076-6332},
	url = {https://www.ncbi.nlm.nih.gov/pmc/articles/PMC4258641/},
	doi = {10.1016/j.acra.2014.09.001},
	abstract = {Academic radiology is poised to play an important role in the development and implementation of quantitative imaging (QI) tools. This manuscript, drafted by the Association of University Radiologists (AUR) Radiology Research Alliance (RRA) Quantitative Imaging Task Force, reviews current issues in QI biomarker research. We discuss motivations for advancing QI, define key terms, present a framework for QI biomarker research, and outline challenges in QI biomarker development. We conclude by describing where QI research and development is currently taking place and discussing the paramount role of academic radiology in this rapidly evolving field.},
	number = {1},
	urldate = {2019-10-11},
	journal = {Academic radiology},
	author = {Abramson, Richard G. and Burton, Kirsteen R. and Yu, John-Paul J. and Scalzetti, Ernest M. and Yankeelov, Thomas E. and Rosenkrantz, Andrew B. and Mendiratta-Lala, Mishal and Bartholmai, Brian J. and Ganeshan, Dhakshinamoorthy and Lenchik, Leon and Subramaniam, Rathan M.},
	month = jan,
	year = {2015},
	pmid = {25481515},
	pmcid = {PMC4258641},
	pages = {25--32}
}

@article{deveza_trajectories_2019,
	title = {Trajectories of femorotibial cartilage thickness among persons with or at risk of knee osteoarthritis: development of a prediction model to identify progressors},
	volume = {27},
	issn = {1522-9653},
	shorttitle = {Trajectories of femorotibial cartilage thickness among persons with or at risk of knee osteoarthritis},
	doi = {10.1016/j.joca.2018.09.015},
	abstract = {OBJECTIVE: There is significant variability in the trajectory of structural progression across people with knee osteoarthritis (OA). We aimed to identify distinct trajectories of femorotibial cartilage thickness over 2 years and develop a prediction model to identify individuals experiencing progressive cartilage loss.
METHODS: We analysed data from the Osteoarthritis Initiative (OAI) (n = 1,014). Latent class growth analysis (LCGA) was used to identify trajectories of medial femorotibial cartilage thickness assessed on magnetic resonance imaging (MRI) at baseline, 1 and 2 years. Baseline characteristics were compared between trajectory-based subgroups and a prediction model was developed including those with frequent knee symptoms at baseline (n = 686). To examine clinical relevance of the trajectories, we assessed their association with concurrent changes in knee pain and incidence of total knee replacement (TKR) over 4 years.
RESULTS: The optimal model identified three distinct trajectories: (1) stable (87.7\% of the population, mean change -0.08 mm, SD 0.19); (2) moderate cartilage loss (10.0\%, -0.75 mm, SD 0.16) and (3) substantial cartilage loss (2.2\%, -1.38 mm, SD 0.23). Higher Western Ontario \& McMaster Universities Osteoarthritis Index (WOMAC) pain scores, family history of TKR, obesity, radiographic medial joint space narrowing (JSN) ≥1 and pain duration ≤1 year were predictive of belonging to either the moderate or substantial cartilage loss trajectory [area under the curve (AUC) 0.79, 95\% confidence interval (CI) 0.74, 0.84]. The two progression trajectories combined were associated with pain progression (OR 1.99, 95\% CI 1.34, 2.97) and incidence of TKR (OR 4.34, 1.62, 11.62).
CONCLUSIONS: A minority of individuals follow a progressive cartilage loss trajectory which was strongly associated with poorer clinical outcomes. If externally validated, the prediction model may help to select individuals who may benefit from cartilage-targeted therapies.},
	language = {eng},
	number = {2},
	journal = {Osteoarthritis and Cartilage},
	author = {Deveza, L. A. and Downie, A. and Tamez-Peña, J. G. and Eckstein, F. and Van Spil, W. E. and Hunter, D. J.},
	month = feb,
	year = {2019},
	pmid = {30347226},
	keywords = {Cartilage, Disease progression, Knee, Magnetic resonance imaging, Osteoarthritis},
	pages = {257--265}
}

@article{catley_is_2014,
	title = {Is {Tactile} {Acuity} {Altered} in {People} {With} {Chronic} {Pain}? {A} {Systematic} {Review} and {Meta}-analysis},
	volume = {15},
	issn = {1526-5900},
	shorttitle = {Is {Tactile} {Acuity} {Altered} in {People} {With} {Chronic} {Pain}?},
	url = {http://www.sciencedirect.com/science/article/pii/S1526590014007925},
	doi = {10.1016/j.jpain.2014.06.009},
	abstract = {Impaired tactile acuity in people with chronic pain conditions has been suggested to reflect altered cortical representation of the painful body part, and treatments that aim to improve tactile acuity in these conditions have shown clinical benefit. Whether abnormalities in tactile acuity are a consistent feature of chronic pain remains largely unknown. The aim of this review was to systematically evaluate the literature and use meta-analysis to establish whether tactile acuity is altered in people with chronic non-neuropathic pain. We systematically searched the literature for studies that investigated tactile acuity in people with chronic non-neuropathic pain and compared it to an appropriate control group. Sixteen studies, reporting data from 5 chronic pain conditions, were included. Data were available for 18 chronic pain populations (n = 484) and 15 control populations (n = 378). Our results suggest that tactile acuity is diminished in arthritis, complex regional pain syndrome, and chronic low back pain but not in burning mouth syndrome. The strength of the available evidence is weakened by somewhat inconsistent results and the high risk of bias observed in all of the included studies.
Perspective
This systematic review synthesizes the evidence for tactile acuity deficits in people with chronic non-neuropathic pain. The findings suggest that tactile acuity deficits may be characteristic of chronic pain. That tactile acuity training may benefit those with chronic pain disorders suggests that clinical trials may be warranted.},
	number = {10},
	urldate = {2019-10-11},
	journal = {The Journal of Pain},
	author = {Catley, Mark J. and O'Connell, Neil E. and Berryman, Carolyn and Ayhan, F. Figen and Moseley, G. Lorimer},
	month = oct,
	year = {2014},
	keywords = {2-point discrimination, Tactile acuity, chronic pain, reorganization, sensory training},
	pages = {985--1000}
}

@article{stanton_tactile_2013,
	title = {Tactile acuity is disrupted in osteoarthritis but is unrelated to disruptions in motor imagery performance},
	volume = {52},
	issn = {1462-0324},
	url = {https://academic.oup.com/rheumatology/article/52/8/1509/1791273},
	doi = {10.1093/rheumatology/ket139},
	abstract = {Abstract.  Objective. To determine whether tactile acuity is disrupted in people with knee OA and to determine whether tactile acuity, a clinical signature of p},
	language = {en},
	number = {8},
	urldate = {2019-10-11},
	journal = {Rheumatology},
	author = {Stanton, Tasha R. and Lin, Chung-Wei Christine and Bray, Helen and Smeets, Rob J. E. M. and Taylor, Deborah and Law, Roberta Y. W. and Moseley, G. Lorimer},
	month = aug,
	year = {2013},
	pages = {1509--1519}
}

@article{kaluga_tactile_2014,
	title = {Tactile sensitivity on the hands skin in rheumatic patients},
	volume = {31},
	issn = {1642-395X},
	url = {https://www.ncbi.nlm.nih.gov/pmc/articles/PMC4112261/},
	doi = {10.5114/pdia.2014.40933},
	abstract = {Introduction
Clinical symptoms of rheumatic diseases can cause changes in the level of skin tactile sensitivity.

Aim
To determine the tactile threshold of the hands in female patients with rheumatic diseases. It also attempted to determine correlations between rheumatic patients’ tactile sensitivity and the degree of articular movement limitations, the Barthel Index (BI) and Edinburgh Handedness Inventory (EHI) results, the level of disability of the right hand and the left hand as well as age, education and eyesight.

Material and methods
Ninety-nine female rheumatic patients aged 19–87 years took part in the study. The control group comprised 45 healthy women aged 23–80 years. The measurement of the tactile threshold was performed using the Touch-Test™ Sensory Evaluators (Semmes-Weinstein Monofilaments Test). The tactile threshold was measured at three sites on the hand: the little finger, the index finger and the metacarpus.

Results
The patients’ tactile sensitivity ranges were classified as normal, diminished light touch and diminished protective touch. The degree of their disability was correlated with tactile sensitivity. The patients’ tactile sensitivity worsens with age, but it is not correlated with the level of education. The lateralization was similar to that of the control group and was not correlated with tactile sensitivity. The worsening eyesight, independent of rheumatic disease, corresponds, however, with decreasing tactile sensitivity.

Conclusions
The patients represented a group with a medium level of functional disability and lower tactile sensitivity.},
	number = {3},
	urldate = {2019-10-11},
	journal = {Advances in Dermatology and Allergology/Postȩpy Dermatologii i Alergologii},
	author = {Kaluga, Elżbieta and Kostiukow, Anna and Samborski, Włodzimierz and Rostkowska, Elżbieta},
	month = jun,
	year = {2014},
	pmid = {25097484},
	pmcid = {PMC4112261},
	pages = {139--145}
}

@article{gilpin_evidence_2015,
	title = {Evidence for distorted mental representation of the hand in osteoarthritis},
	volume = {54},
	issn = {1462-0324},
	url = {https://academic.oup.com/rheumatology/article/54/4/678/1799637},
	doi = {10.1093/rheumatology/keu367},
	abstract = {Abstract.  Objectives. Some chronic pain states are associated with a distortion of the perceived size or shape of the painful area, and multisensory illusions},
	language = {en},
	number = {4},
	urldate = {2019-10-11},
	journal = {Rheumatology},
	author = {Gilpin, Helen R. and Moseley, G. Lorimer and Stanton, Tasha R. and Newport, Roger},
	month = apr,
	year = {2015},
	pages = {678--682}
}

@article{winkler_faster_2016,
	title = {Faster permutation inference in brain imaging},
	volume = {141},
	issn = {1053-8119},
	url = {http://www.sciencedirect.com/science/article/pii/S1053811916301902},
	doi = {10.1016/j.neuroimage.2016.05.068},
	abstract = {Permutation tests are increasingly being used as a reliable method for inference in neuroimaging analysis. However, they are computationally intensive. For small, non-imaging datasets, recomputing a model thousands of times is seldom a problem, but for large, complex models this can be prohibitively slow, even with the availability of inexpensive computing power. Here we exploit properties of statistics used with the general linear model (GLM) and their distributions to obtain accelerations irrespective of generic software or hardware improvements. We compare the following approaches: (i) performing a small number of permutations; (ii) estimating the p-value as a parameter of a negative binomial distribution; (iii) fitting a generalised Pareto distribution to the tail of the permutation distribution; (iv) computing p-values based on the expected moments of the permutation distribution, approximated from a gamma distribution; (v) direct fitting of a gamma distribution to the empirical permutation distribution; and (vi) permuting a reduced number of voxels, with completion of the remainder using low rank matrix theory. Using synthetic data we assessed the different methods in terms of their error rates, power, agreement with a reference result, and the risk of taking a different decision regarding the rejection of the null hypotheses (known as the resampling risk). We also conducted a re-analysis of a voxel-based morphometry study as a real-data example. All methods yielded exact error rates. Likewise, power was similar across methods. Resampling risk was higher for methods (i), (iii) and (v). For comparable resampling risks, the method in which no permutations are done (iv) was the absolute fastest. All methods produced visually similar maps for the real data, with stronger effects being detected in the family-wise error rate corrected maps by (iii) and (v), and generally similar to the results seen in the reference set. Overall, for uncorrected p-values, method (iv) was found the best as long as symmetric errors can be assumed. In all other settings, including for familywise error corrected p-values, we recommend the tail approximation (iii). The methods considered are freely available in the tool PALM — Permutation Analysis of Linear Models.},
	urldate = {2019-10-10},
	journal = {NeuroImage},
	author = {Winkler, Anderson M. and Ridgway, Gerard R. and Douaud, Gwenaëlle and Nichols, Thomas E. and Smith, Stephen M.},
	month = nov,
	year = {2016},
	keywords = {Gamma distribution, Generalised Pareto distribution, Low rank matrix completion, Negative binomial distribution, Pearson type III distribution, Permutation tests, Tail approximation},
	pages = {502--516}
}

@article{vazquez_cartilage--cartilage_2019,
	title = {Cartilage-on-cartilage cyclic loading induces mechanical and structural damage},
	volume = {98},
	issn = {1751-6161},
	url = {http://www.sciencedirect.com/science/article/pii/S1751616118317971},
	doi = {10.1016/j.jmbbm.2019.06.023},
	abstract = {Cartilage breaks down during mechanically-mediated osteoarthritis (OA). While previous research has begun to elucidate mechanical, structural and cellular damage in response to cyclic loading, gaps remain in our understanding of the link between cyclic cartilage loading and OA-like mechanical damage. Thus, the aim of this study was to quantify irreversible cartilage damage in response to cyclic loading. A novel in vitro model of damage through cartilage-on-cartilage cyclic loading was established. Cartilage was loaded at 1 Hz to two different doses (10,000 or 50,000 cycles) between -6.0 ± 0.2 MPa and -10.3 ± 0.2 MPa 1st Piola-Kirchhoff stress. After loading, mechanical damage (altered mechanical properties: elastic moduli and dissipated energy) and structural damage (surface damage and specimen thickness) were quantified. Linear and tangential moduli were determined by fitting the loading portion of the stress-strain curves. Dissipated energy was calculated from the area between loading and unloading stress-strain curves. Specimen thickness was measured both before and after loading. Surface damage was assessed by staining samples with India ink, then imaging the articular surface. Cyclic loading resulted in dose-dependent decreases in linear and tangential moduli, energy dissipation, thickness, and intact area. Collectively, these results show that cartilage damage can be initiated by mechanical loading alone in vitro, suggesting that cyclic loading can cause in vivo damage. This study demonstrated that with increased number of cycles, cartilage undergoes both tissue softening and structural damage. These findings are a first step towards characterizing the cartilage response to cyclic loading, which can ultimately provide important insight for delaying the initiation and slowing the progression of OA.},
	urldate = {2019-10-10},
	journal = {Journal of the Mechanical Behavior of Biomedical Materials},
	author = {Vazquez, Kelly J. and Andreae, Jacob T. and Henak, Corinne R.},
	month = oct,
	year = {2019},
	keywords = {Articular cartilage, Cartilage-on-Cartilage, Cyclic loading, Damage, Fatigue},
	pages = {262--267}
}

@article{sofat_what_2011,
	title = {What makes osteoarthritis painful? {The} evidence for local and central pain processing},
	volume = {50},
	issn = {1462-0324},
	shorttitle = {What makes osteoarthritis painful?},
	url = {https://academic.oup.com/rheumatology/article/50/12/2157/1789888},
	doi = {10.1093/rheumatology/ker283},
	abstract = {Abstract.  OA is a chronic arthritic disease characterized by pain, local tissue damage and attempts at tissue repair. Historically, cartilage damage was believ},
	language = {en},
	number = {12},
	urldate = {2019-10-10},
	journal = {Rheumatology},
	author = {Sofat, Nidhi and Ejindu, Vivian and Kiely, Patrick},
	month = dec,
	year = {2011},
	pages = {2157--2165}
}

@article{whitaker_adolescence_2016,
	title = {Adolescence is associated with genomically patterned consolidation of the hubs of the human brain connectome},
	volume = {113},
	issn = {1091-6490},
	doi = {10.1073/pnas.1601745113},
	abstract = {How does human brain structure mature during adolescence? We used MRI to measure cortical thickness and intracortical myelination in 297 population volunteers aged 14-24 y old. We found and replicated that association cortical areas were thicker and less myelinated than primary cortical areas at 14 y. However, association cortex had faster rates of shrinkage and myelination over the course of adolescence. Age-related increases in cortical myelination were maximized approximately at the internal layer of projection neurons. Adolescent cortical myelination and shrinkage were coupled and specifically associated with a dorsoventrally patterned gene expression profile enriched for synaptic, oligodendroglial- and schizophrenia-related genes. Topologically efficient and biologically expensive hubs of the brain anatomical network had greater rates of shrinkage/myelination and were associated with overexpression of the same transcriptional profile as cortical consolidation. We conclude that normative human brain maturation involves a genetically patterned process of consolidating anatomical network hubs. We argue that developmental variation of this consolidation process may be relevant both to normal cognitive and behavioral changes and the high incidence of schizophrenia during human brain adolescence.},
	language = {eng},
	number = {32},
	journal = {Proceedings of the National Academy of Sciences of the United States of America},
	author = {Whitaker, Kirstie J. and Vértes, Petra E. and Romero-Garcia, Rafael and Váša, František and Moutoussis, Michael and Prabhu, Gita and Weiskopf, Nikolaus and Callaghan, Martina F. and Wagstyl, Konrad and Rittman, Timothy and Tait, Roger and Ooi, Cinly and Suckling, John and Inkster, Becky and Fonagy, Peter and Dolan, Raymond J. and Jones, Peter B. and Goodyer, Ian M. and {NSPN Consortium} and Bullmore, Edward T.},
	year = {2016},
	pmid = {27457931},
	pmcid = {PMC4987797},
	keywords = {Adolescent, Adult, Cerebral Cortex, Cognition, Connectome, Female, Humans, Male, Myelin Sheath, Nerve Net, Schizophrenia, Transcriptome, Young Adult, graph theory, magnetization transfer, microarray, myelinogenesis, partial least squares},
	pages = {9105--9110}
}

@article{weiskopf_quantitative_2013,
	title = {Quantitative multi-parameter mapping of {R1}, {PD}*, {MT}, and {R2}* at {3T}: a multi-center validation},
	volume = {7},
	issn = {1662-4548},
	shorttitle = {Quantitative multi-parameter mapping of {R1}, {PD}*, {MT}, and {R2}* at {3T}},
	url = {https://www.ncbi.nlm.nih.gov/pmc/articles/PMC3677134/},
	doi = {10.3389/fnins.2013.00095},
	abstract = {Multi-center studies using magnetic resonance imaging facilitate studying small effect sizes, global population variance and rare diseases. The reliability and sensitivity of these multi-center studies crucially depend on the comparability of the data generated at different sites and time points. The level of inter-site comparability is still controversial for conventional anatomical T1-weighted MRI data. Quantitative multi-parameter mapping (MPM) was designed to provide MR parameter measures that are comparable across sites and time points, i.e., 1 mm high-resolution maps of the longitudinal relaxation rate (R1 = 1/T1), effective proton density (PD*), magnetization transfer saturation (MT) and effective transverse relaxation rate (R2* = 1/T2*). MPM was validated at 3T for use in multi-center studies by scanning five volunteers at three different sites. We determined the inter-site bias, inter-site and intra-site coefficient of variation (CoV) for typical morphometric measures [i.e., gray matter (GM) probability maps used in voxel-based morphometry] and the four quantitative parameters. The inter-site bias and CoV were smaller than 3.1 and 8\%, respectively, except for the inter-site CoV of R2* ({\textless}20\%). The GM probability maps based on the MT parameter maps had a 14\% higher inter-site reproducibility than maps based on conventional T1-weighted images. The low inter-site bias and variance in the parameters and derived GM probability maps confirm the high comparability of the quantitative maps across sites and time points. The reliability, short acquisition time, high resolution and the detailed insights into the brain microstructure provided by MPM makes it an efficient tool for multi-center imaging studies.},
	urldate = {2019-10-10},
	journal = {Frontiers in Neuroscience},
	author = {Weiskopf, Nikolaus and Suckling, John and Williams, Guy and Correia, Marta M. and Inkster, Becky and Tait, Roger and Ooi, Cinly and Bullmore, Edward T. and Lutti, Antoine},
	month = jun,
	year = {2013},
	pmid = {23772204},
	pmcid = {PMC3677134}
}

@article{trost_conducting_2005,
	title = {Conducting accelerometer-based activity assessments in field-based research},
	volume = {37},
	issn = {0195-9131},
	doi = {10.1249/01.mss.0000185657.86065.98},
	abstract = {PURPOSE: The purpose of this review is to address important methodological issues related to conducting accelerometer-based assessments of physical activity in free-living individuals.
METHODS: We review the extant scientific literature for empirical information related to the following issues: product selection, number of accelerometers needed, placement of accelerometers, epoch length, and days of monitoring required to estimate habitual physical activity. We also discuss the various options related to distributing and collecting monitors and strategies to enhance compliance with the monitoring protocol.
RESULTS: No definitive evidence exists currently to indicate that one make and model of accelerometer is more valid and reliable than another. Selection of accelerometer therefore remains primarily an issue of practicality, technical support, and comparability with other studies. Studies employing multiple accelerometers to estimate energy expenditure report only marginal improvements in explanatory power. Accelerometers are best placed on hip or the lower back. Although the issue of epoch length has not been studied in adults, the use of count cut points based on 1-min time intervals maybe inappropriate in children and may result in underestimation of physical activity. Among adults, 3-5 d of monitoring is required to reliably estimate habitual physical activity. Among children and adolescents, the number of monitoring days required ranges from 4 to 9 d, making it difficult to draw a definitive conclusion for this population. Face-to-face distribution and collection of accelerometers is probably the best option in field-based research, but delivery and return by express carrier or registered mail is a viable option.
CONCLUSION: Accelerometer-based activity assessments requires careful planning and the use of appropriate strategies to increase compliance.},
	language = {eng},
	number = {11 Suppl},
	journal = {Medicine and Science in Sports and Exercise},
	author = {Trost, Stewart G. and McIver, Kerry L. and Pate, Russell R.},
	month = nov,
	year = {2005},
	pmid = {16294116},
	keywords = {Acceleration, Electronic Data Processing, Ergometry, Evidence-Based Medicine, Guidelines as Topic, Humans, Locomotion, Reproducibility of Results, Research Design, United States},
	pages = {S531--543}
}

@article{ingram_statistics_2008,
	title = {The statistics of natural hand movements},
	volume = {188},
	issn = {1432-1106},
	doi = {10.1007/s00221-008-1355-3},
	abstract = {Humans constantly use their hands to interact with the environment and they engage spontaneously in a wide variety of manual activities during everyday life. In contrast, laboratory-based studies of hand function have used a limited range of predefined tasks. The natural movements made by the hand during everyday life have thus received little attention. Here, we developed a portable recording device that can be worn by subjects to track movements of their right hand as they go about their daily routine outside of a laboratory setting. We analyse the kinematic data using various statistical methods. Principal component analysis of the joint angular velocities showed that the first two components were highly conserved across subjects, explained 60\% of the variance and were qualitatively similar to those reported in previous studies of reach-to-grasp movements. To examine the independence of the digits, we developed a measure based on the degree to which the movements of each digit could be linearly predicted from the movements of the other four digits. Our independence measure was highly correlated with results from previous studies of the hand, including the estimated size of the digit representations in primary motor cortex and other laboratory measures of digit individuation. Specifically, the thumb was found to be the most independent of the digits and the index finger was the most independent of the fingers. These results support and extend laboratory-based studies of the human hand.},
	language = {eng},
	number = {2},
	journal = {Experimental Brain Research},
	author = {Ingram, James N. and Körding, Konrad P. and Howard, Ian S. and Wolpert, Daniel M.},
	month = jun,
	year = {2008},
	pmid = {18369608},
	pmcid = {PMC2636901},
	keywords = {Adult, Biomechanical Phenomena, Data Interpretation, Statistical, Fingers, Hand, Hand Strength, Humans, Joints, Male, Motor Cortex, Movement, Muscle, Skeletal, Observer Variation, Orientation, Principal Component Analysis, Psychomotor Performance, Pyramidal Tracts, Range of Motion, Articular, Space Perception},
	pages = {223--236}
}

@article{balasubramanian_analysis_2015,
	title = {On the analysis of movement smoothness},
	volume = {12},
	issn = {1743-0003},
	url = {https://doi.org/10.1186/s12984-015-0090-9},
	doi = {10.1186/s12984-015-0090-9},
	abstract = {Quantitative measures of smoothness play an important role in the assessment of sensorimotor impairment and motor learning. Traditionally, movement smoothness has been computed mainly for discrete movements, in particular arm, reaching and circle drawing, using kinematic data. There are currently very few studies investigating smoothness of rhythmic movements, and there is no systematic way of analysing the smoothness of such movements. There is also very little work on the smoothness of other movement related variables such as force, impedance etc. In this context, this paper presents the first step towards a unified framework for the analysis of smoothness of arbitrary movements and using various data. It starts with a systematic definition of movement smoothness and the different factors that influence smoothness, followed by a review of existing methods for quantifying the smoothness of discrete movements. A method is then introduced to analyse the smoothness of rhythmic movements by generalising the techniques developed for discrete movements. We finally propose recommendations for analysing smoothness of any general sensorimotor behaviour.},
	number = {1},
	urldate = {2019-10-09},
	journal = {Journal of NeuroEngineering and Rehabilitation},
	author = {Balasubramanian, Sivakumar and Melendez-Calderon, Alejandro and Roby-Brami, Agnes and Burdet, Etienne},
	month = dec,
	year = {2015},
	pages = {112}
}

@article{lang_human_2004,
	title = {Human finger independence: limitations due to passive mechanical coupling versus active neuromuscular control},
	volume = {92},
	issn = {0022-3077},
	shorttitle = {Human finger independence},
	doi = {10.1152/jn.00480.2004},
	abstract = {We studied the extent to which mechanical coupling and neuromuscular control limit finger independence by studying passive and active individuated finger movements in healthy adults. For passive movements, subjects relaxed while each finger was rotated into flexion and extension by a custom-built device. For active movements, subjects moved each finger into flexion and extension while attempting to keep the other, noninstructed fingers still. Active movements were performed through approximately the same joint excursions and at approximately the same speeds as the passive movements. We quantified how mechanical coupling limited finger independence from the passive movements, and quantified how neuromuscular control limited finger independence using an analysis that subtracted the indices obtained in the passive condition from those obtained in the active condition. Finger independence was generally similar during passive and active movements, but showed a trend toward less independence in the middle, ring, and little fingers during active, large-arc movements. Mechanical coupling limited the independence of the index, middle, and ring fingers to the greatest degree, followed by the little finger, and placed only negligible limitations on the independence of the thumb. In contrast, neuromuscular control primarily limited the independence of the ring, and little fingers during large-arc movements, and had minimal effects on the other fingers, especially during small-arc movements. For the movement conditions tested here, mechanical coupling between the fingers appears to be a major factor limiting the complete independence of finger movement.},
	language = {eng},
	number = {5},
	journal = {Journal of Neurophysiology},
	author = {Lang, Catherine E. and Schieber, Marc H.},
	month = nov,
	year = {2004},
	pmid = {15212429},
	keywords = {Adult, Biomechanical Phenomena, Female, Fingers, Functional Laterality, Humans, Male, Middle Aged, Motor Activity, Movement, Neuromuscular Junction, Reference Values},
	pages = {2802--2810}
}

@article{guermazi_compositional_2015,
	title = {Compositional {MRI} techniques for evaluation of cartilage degeneration in osteoarthritis},
	volume = {23},
	issn = {1063-4584},
	url = {http://www.sciencedirect.com/science/article/pii/S1063458415011838},
	doi = {10.1016/j.joca.2015.05.026},
	abstract = {Summary
Osteoarthritis (OA), a leading cause of disability, affects 27 million people in the United States and its prevalence is rising along with the rise in obesity. So far, biomechanical or behavioral interventions as well as attempts to develop disease-modifying OA drugs have been unsuccessful. This may be partly due to antiquated imaging outcome measures such as radiography, which are still endorsed by regulatory agencies such as the United States Food and Drug Administration (FDA) for use in clinical trials. Morphological magnetic resonance imaging (MRI) allows unparalleled multi-feature assessment of the OA joint. Furthermore, advanced MRI techniques also enable evaluation of the biochemical or ultrastructural composition of articular cartilage relevant to OA research. These compositional MRI techniques have the potential to supplement clinical MRI sequences in identifying cartilage degeneration at an earlier stage than is possible today using morphologic sequences only. The purpose of this narrative review is to describe compositional MRI techniques for cartilage evaluation, which include T2 mapping, T2* Mapping, T1 rho, dGEMRIC, gagCEST, sodium imaging and diffusion weighted imaging (DWI). We also reviewed relevant clinical studies that have utilized these techniques for the study of OA. The different techniques are complementary. Some focus on isotropy or the collagen network (e.g., T2 mapping) and others are more specific in regard to tissue composition, e.g., gagCEST or dGEMRIC that convey information on the GAG concentration. The application and feasibility of these techniques is also discussed, as they will play an important role in implementation in larger clinical trials and eventually clinical practice.},
	number = {10},
	urldate = {2019-10-09},
	journal = {Osteoarthritis and Cartilage},
	author = {Guermazi, A. and Alizai, H. and Crema, M. D. and Trattnig, S. and Regatte, R. R. and Roemer, F. W.},
	month = oct,
	year = {2015},
	keywords = {Cartilage, Compositional imaging, MRI, Osteoarthritis},
	pages = {1639--1653}
}

@article{enoka_biomechanics_2004,
	title = {Biomechanics and neuroscience: a failure to communicate},
	volume = {32},
	issn = {0091-6331},
	shorttitle = {Biomechanics and neuroscience},
	abstract = {This commentary is the third in a series commemorating the 50th anniversary of the American College of Sports Medicine. The charge to the commentators was to provide insight on the origins and directions in the fields of physical activity and disease prevention (Haskell), applied exercise physiology (Wilmore), biomechanics and neuroscience (Enoka), and the physiology of exercise (Holloszy). In contrast to the innovation and vitality that characterizes the activities of the College in most of these fields, the inclusion of biomechanics and neuroscience as essential elements in realizing the mission of the College has been much less impressive. What we have here, as the saying goes, is a failure to communicate.},
	language = {eng},
	number = {1},
	journal = {Exercise and Sport Sciences Reviews},
	author = {Enoka, Roger M.},
	month = jan,
	year = {2004},
	pmid = {14748541},
	keywords = {Biomechanical Phenomena, Communication, Exercise, Humans, Interprofessional Relations, Neurosciences, Sports Medicine},
	pages = {1--3}
}

@article{tytell_spikes_2011,
	series = {Networks, circuits and computation},
	title = {Spikes alone do not behavior make: why neuroscience needs biomechanics},
	volume = {21},
	issn = {0959-4388},
	shorttitle = {Spikes alone do not behavior make},
	url = {http://www.sciencedirect.com/science/article/pii/S0959438811000857},
	doi = {10.1016/j.conb.2011.05.017},
	abstract = {Neural circuits do not function in isolation; they interact with the physical world, accepting sensory inputs and producing outputs via muscles. Since both these pathways are constrained by physics, the activity of neural circuits can only be understood by considering biomechanics of muscles, bodies, and the exterior world. We discuss how animal bodies have natural stable motions that require relatively little activation or control from the nervous system. The nervous system can substantially alter these motions, by subtly changing mechanical properties such as body or leg stiffness. Mechanics can also provide robustness to perturbations without sensory reflexes. By considering a complete neuromechanical system, neuroscientists and biomechanicians together can provide a more integrated view of neural circuitry and behavior.},
	number = {5},
	urldate = {2019-10-08},
	journal = {Current Opinion in Neurobiology},
	author = {Tytell, ED and Holmes, P and Cohen, AH},
	month = oct,
	year = {2011},
	pages = {816--822}
}

@article{persson_conventional_2018,
	title = {Conventional and biologic disease-modifying anti-rheumatic drugs for osteoarthritis: a meta-analysis of randomized controlled trials},
	volume = {57},
	issn = {1462-0332},
	shorttitle = {Conventional and biologic disease-modifying anti-rheumatic drugs for osteoarthritis},
	doi = {10.1093/rheumatology/key131},
	abstract = {Objectives: The role of inflammation in OA is controversial and it is unclear whether suppressing inflammation with conventional or biologic DMARDs is effective. A systematic review and meta-analysis of randomized controlled trials (RCTs) was conducted to compare DMARDs with placebo in participants with symptomatic OA.
Methods: Databases (Medline, Embase, Allied and Complementary Medicine Database, Web of Science and Cochrane Library), conference abstracts and ClinicalTrials.gov were searched to end of November 2017 for placebo-controlled RCTs of DMARDs, including biologics, in symptomatic OA. Pain data at treatment peak time point were extracted and combined using a random-effects meta-analysis. Markers of inflammation and adverse events were extracted and reviewed. Risk of bias assessment was conducted using Cochrane's tool.
Results: Eleven RCTs (1205 participants) were meta-analysed, including six for conventional DMARDs (757 participants) and five for biologics (448 participants). Overall, DMARDs were statistically superior to placebo [effect size (ES) = 0.18, 95\% CI: 0.03, 0.34], although the difference was not clinically significant (0.5 ES threshold). Furthermore, no statistically significant differences were observed in sub-analysis of high-quality trials (ES = 0.11, 95\% CI : -0.06, 0.28), biologics (ES = 0.16, 95\% CI: -0.02, 0.34) or conventional DMARDs (ES = 0.24, 95\% CI: -0.05, 0.54). No difference was found between erosive vs non-erosive hand OA, hand vs knee OA or anti-IL1 vs anti-TNF biologics.
Conclusion: DMARDs did not offer clinically significant pain relief above placebo in OA. This poor efficacy indicates that inflammation may not be a prime driver for OA pain.},
	language = {eng},
	number = {10},
	journal = {Rheumatology (Oxford, England)},
	author = {Persson, Monica S. M. and Sarmanova, Aliya and Doherty, Michael and Zhang, Weiya},
	year = {2018},
	pmid = {29917100},
	pmcid = {PMC6199417},
	keywords = {Antirheumatic Agents, Biological Products, Humans, Osteoarthritis, Randomized Controlled Trials as Topic, Treatment Outcome, Tumor Necrosis Factor-alpha},
	pages = {1830--1837}
}

@article{fautrel_impact_2005,
	title = {Impact of osteoarthritis: results of a nationwide survey of 10,000 patients consulting for {OA}},
	volume = {72},
	issn = {1297-319X},
	shorttitle = {Impact of osteoarthritis},
	url = {http://www.sciencedirect.com/science/article/pii/S1297319X04001940},
	doi = {10.1016/j.jbspin.2004.08.009},
	abstract = {The clinical burden of osteoarthritis (OA) is difficult to assess because of the substantial variability between patients. Objective.– Evaluate the human consequences of OA in patients. Methods.– In 2000, a nationwide survey was conducted among a sample of more than 5000 physicians (90.3\% general practitioners and 9.7\% rheumatologists), representative of French physicians. Each recruited the first two patients consulting for hip, knee, or hand OA after the survey began. The functional limitation rates were compared with those for age- and sex-matched controls obtained from the 1999 population-based national survey on disability (HID survey). Results.– Clinical and demographic information was obtained for 10,412 OA patients (mean-age 66.2 years, sex ratio F:M 1.96). The OA diagnosis was based on both clinical and radiographic findings for 84.5\%. More than 80\% of all patients reported limitations in their activities of daily living, either for basic tasks, leisure activities, or work. OA patients were substantially more limited than controls: the standardised limitation rate ratios (SLRR) were 6.0 (95\% confidence interval: 5.9:6.1) for mobility outside the home, 2.1 (2.0:2.1) for house cleaning, 1.6 (1.5:1.8) for dressing oneself, and 1.6 (1.5:1.8) for sports. Of the 17.6\% of OA patients and 17.5\% of the controls still working, 64.4\% and 14.3\%, respectively, were limited in their job duties, for a SLRR of 4.5 (4.3:4.7). Conclusion.– This study shows that OA-related disability has a significant impact on the retired as well as on those still involved in the labour market.},
	number = {3},
	urldate = {2019-10-02},
	journal = {Joint Bone Spine},
	author = {Fautrel, Bruno and Hilliquin, Pascal and Rozenberg, Sylvie and Allaert, François-André and Coste, Philippe and Leclerc, Annette and Rossignol, Michel},
	month = may,
	year = {2005},
	keywords = {Disability, Epidemiology, Functional impact, Osteoarthritis, Work limitation},
	pages = {235--240}
}

@techreport{arthritis_uk_osteoarthritis_2013,
	title = {Osteoarthritis in general practice data and perspectives},
	url = {https://www.bl.uk/collection-items/osteoarthritis-in-general-practice-data-and-perspectives},
	abstract = {Report presenting the overall extent of osteoarthritis in the UK},
	language = {eng},
	urldate = {2019-10-02},
	author = {Arthritis UK},
	month = jul,
	year = {2013}
}

@article{kloppenburg_research_2007,
	title = {Research in hand osteoarthritis: time for reappraisal and demand for new strategies. {An} opinion paper},
	volume = {66},
	issn = {0003-4967},
	shorttitle = {Research in hand osteoarthritis},
	url = {https://www.ncbi.nlm.nih.gov/pmc/articles/PMC1955144/},
	doi = {10.1136/ard.2007.070813},
	abstract = {Background
Osteoarthritis of the hands is a prevalent musculoskeletal disease with a considerable effect on patients' lives, but knowledge and research results in the field of hand osteoarthritis are limited. Therefore, the Disease Characteristics in Hand OA (DICHOA) initiative was founded in early 2005 with the aim of addressing key issues and facilitating research into hand osteoarthritis.

Objective
To review and discuss current knowledge on hand osteoarthritis with regard to aetiopathogenesis, diagnostic criteria, biomarkers and clinical outcome measures.

Methods
Recommendations were made based on a literature review.

Results
Outcomes of hand osteoarthritis should be explored, including patient perspective on the separate components of disease activity, damage and functioning. All imaging techniques should be cross‐validated for hand osteoarthritis with clinical status, including disease activity, function and performance, biomarkers and long‐term outcome. New imaging modalities are available and need scoring systems and validation. The role of biomarkers in hand osteoarthritis has to be defined.

Conclusion
Future research in hand osteoarthritis is warranted.},
	number = {9},
	urldate = {2019-10-02},
	journal = {Annals of the Rheumatic Diseases},
	author = {Kloppenburg, Margreet and Stamm, Tanja and Watt, Iain and Kainberger, Franz and Cawston, Tim E and Birrell, Fraser N and Petersson, Ingemar F and Saxne, Tore and Kvien, Tore K and Slatkowsky‐Christensen, Barbara and Dougados, Maxime and Gossec, Laure and Breedveld, Ferdinand C and Smolen, Josef S},
	month = sep,
	year = {2007},
	pmid = {17360780},
	pmcid = {PMC1955144},
	pages = {1157--1161}
}

@article{dahaghin_prevalence_2005,
	title = {Prevalence and pattern of radiographic hand osteoarthritis and association with pain and disability (the {Rotterdam} study)},
	volume = {64},
	issn = {0003-4967},
	doi = {10.1136/ard.2004.023564},
	abstract = {OBJECTIVE: To investigate the prevalence and pattern of radiographic osteoarthritis (ROA) of the hand joints and its association with self reported hand pain and disability.
METHODS: Baseline data on a population based study (age {\textgreater}/=55 years) were used (n = 3906). Hand ROA was defined as the presence of Kellgren-Lawrence grade {\textgreater}/=2 radiological changes in two of three groups of hand joints in each hand. The presence of hand pain during the previous month was defined as hand pain. The health assessment questionnaire was used to measure hand disability.
RESULTS: 67\% of the women and 54.8\% of the men had ROA in at least one hand joint. DIP joints were affected in 47.3\% of participants, thumb base in 35.8\%, PIP joints in 18.2\%, and MCP joints in 8.2\% (right or left hand). ROA of other joint groups (right hand) co-occurred in 56\% of DIP involvement, 88\% of PIP involvement, 86\% of MCP involvement, and 65\% of thumb base involvement. Hand pain showed an odds ratio of 1.9 (1.5 to 2.4) with the ROA of the hand (right). Hand disability showed an odds ratio of 1.5 (1.1 to 2.1) with ROA of the hand (right or left).
CONCLUSIONS: Hand ROA is common in the elderly, especially in women. Co-occurrence of ROA in different joint groups of the hand is more common than single joint disease. There is a modest to weak association between ROA of the hand and hand pain/disability, varying with the site of involvement.},
	language = {eng},
	number = {5},
	journal = {Annals of the Rheumatic Diseases},
	author = {Dahaghin, S. and Bierma-Zeinstra, S. M. A. and Ginai, A. Z. and Pols, H. a. P. and Hazes, J. M. W. and Koes, B. W.},
	month = may,
	year = {2005},
	pmid = {15374852},
	pmcid = {PMC1755481},
	keywords = {Age Distribution, Aged, Aged, 80 and over, Cross-Sectional Studies, Disability Evaluation, Female, Finger Joint, Hand, Humans, Male, Middle Aged, Netherlands, Osteoarthritis, Pain, Prevalence, Radiography, Severity of Illness Index, Sex Distribution},
	pages = {682--687}
}

@misc{noauthor_living_2018,
	title = {Living longer: how our population is changing and why it matters},
	url = {ons.gov.uk/peoplepopulationandcommunity},
	publisher = {Office for National Statistics, UK},
	month = aug,
	year = {2018}
}

@article{jakubietz_ageing_2008,
	title = {The ageing hand. {A} study to evaluate the chronological ageing process of the hand},
	volume = {61},
	issn = {1748-6815},
	url = {http://www.sciencedirect.com/science/article/pii/S174868150800003X},
	doi = {10.1016/j.bjps.2007.12.028},
	abstract = {Summary
The rejuvenation of the hand has received increased attention recently. Although many different methods have been advocated, only little is known about the chronological ageing process of the Caucasian hand. A qualitative study was performed to evaluate ageing changes. One hundred and forty-three volunteers were enrolled. Standardised pictures of both hands were obtained and evaluated by one observer in regard to wrinkling pattern, visibility of subcutaneous structures and trophic changes. We found that both males and females showed a distinct progression of the wrinkling pattern. Dorsal veins and age spots increased with age whereas the wrinkle-wrinkle distance decreased. Contrary to common belief, significant joint thickening of the proximal interphalangeal (PIP) joint could not be confirmed. Hand ageing is a three-dimensional process that involves osseous and subcutaneous structures as well as the skin. Despite the increased interest in rejuvenation, a baseline study describing the chronological changes with ageing in the hand is still missing. Our findings will help to define the ageing process in Caucasians.},
	number = {6},
	urldate = {2019-09-18},
	journal = {J Plast Reconstr Aesthet Surg},
	author = {Jakubietz, Rafael G. and Kloss, Danni F. and Gruenert, Joerg G. and Jakubietz, Michael G.},
	month = jun,
	year = {2008},
	keywords = {Hand aesthetic, Hand ageing, Rejuvenation of the hand},
	pages = {681--686}
}

@article{ostry_sensory_2016,
	title = {Sensory plasticity in human motor learning},
	volume = {39},
	issn = {0166-2236},
	url = {https://www.ncbi.nlm.nih.gov/pmc/articles/PMC4737984/},
	doi = {10.1016/j.tins.2015.12.006},
	abstract = {There is accumulating evidence from behavioural, neurophysiological and neuroimaging studies that the acquisition of motor skills involves both perceptual and motor learning. Perceptual learning alters movements, motor learning and motor networks of the brain. Motor learning changes perceptual function and the brain’s sensory circuits. Here we review studies of both human limb movement and speech which indicate that plasticity in sensory and motor systems is reciprocally linked. Taken together, this points to an approach to motor learning in which perceptual learning and sensory plasticity play a fundamental role.},
	number = {2},
	urldate = {2019-09-18},
	journal = {Trends in neurosciences},
	author = {Ostry, David J and Gribble, Paul L},
	month = feb,
	year = {2016},
	pmid = {26774345},
	pmcid = {PMC4737984},
	pages = {114--123}
}

@article{sophia_fox_basic_2009,
	title = {The {Basic} {Science} of {Articular} {Cartilage}},
	volume = {1},
	issn = {1941-7381},
	url = {https://www.ncbi.nlm.nih.gov/pmc/articles/PMC3445147/},
	doi = {10.1177/1941738109350438},
	number = {6},
	urldate = {2019-09-18},
	journal = {Sports Health},
	author = {Sophia Fox, Alice J. and Bedi, Asheesh and Rodeo, Scott A.},
	month = nov,
	year = {2009},
	pmid = {23015907},
	pmcid = {PMC3445147},
	pages = {461--468}
}

@article{boser_cluster-based_2018,
	title = {Cluster-based upper body marker models for three-dimensional kinematic analysis: {Comparison} with an anatomical model and reliability analysis},
	volume = {72},
	issn = {1873-2380},
	shorttitle = {Cluster-based upper body marker models for three-dimensional kinematic analysis},
	doi = {10.1016/j.jbiomech.2018.02.028},
	abstract = {Quantifying angular joint kinematics of the upper body is a useful method for assessing upper limb function. Joint angles are commonly obtained via motion capture, tracking markers placed on anatomical landmarks. This method is associated with limitations including administrative burden, soft tissue artifacts, and intra- and inter-tester variability. An alternative method involves the tracking of rigid marker clusters affixed to body segments, calibrated relative to anatomical landmarks or known joint angles. The accuracy and reliability of applying this cluster method to the upper body has, however, not been comprehensively explored. Our objective was to compare three different upper body cluster models with an anatomical model, with respect to joint angles and reliability. Non-disabled participants performed two standardized functional upper limb tasks with anatomical and cluster markers applied concurrently. Joint angle curves obtained via the marker clusters with three different calibration methods were compared to those from an anatomical model, and between-session reliability was assessed for all models. The cluster models produced joint angle curves which were comparable to and highly correlated with those from the anatomical model, but exhibited notable offsets and differences in sensitivity for some degrees of freedom. Between-session reliability was comparable between all models, and good for most degrees of freedom. Overall, the cluster models produced reliable joint angles that, however, cannot be used interchangeably with anatomical model outputs to calculate kinematic metrics. Cluster models appear to be an adequate, and possibly advantageous alternative to anatomical models when the objective is to assess trends in movement behavior.},
	language = {eng},
	journal = {Journal of Biomechanics},
	author = {Boser, Quinn A. and Valevicius, Aïda M. and Lavoie, Ewen B. and Chapman, Craig S. and Pilarski, Patrick M. and Hebert, Jacqueline S. and Vette, Albert H.},
	year = {2018},
	pmid = {29530500},
	keywords = {Artifacts, Biomechanical Phenomena, Calibration, Humans, Kinematic model, Marker cluster, Models, Anatomic, Models, Biological, Motion capture, Movement, Reproducibility of Results, Three-dimensional joint kinematics, Torso, Upper Extremity, Upper body},
	pages = {228--234}
}

@article{englund_measurement_2016,
	title = {Measurement of skeletal muscle perfusion dynamics with pseudo-continuous arterial spin labeling ({pCASL}): {Assessment} of relative labeling efficiency at rest and during hyperemia, and comparison to pulsed arterial spin labeling ({PASL})},
	volume = {44},
	issn = {1522-2586},
	shorttitle = {Measurement of skeletal muscle perfusion dynamics with pseudo-continuous arterial spin labeling ({pCASL})},
	doi = {10.1002/jmri.25247},
	abstract = {PURPOSE: To compare calf skeletal muscle perfusion measured with pulsed arterial spin labeling (PASL) and pseudo-continuous arterial spin labeling (pCASL) methods, and to assess the variability of pCASL labeling efficiency in the popliteal artery throughout an ischemia-reperfusion paradigm.
MATERIALS AND METHODS: At 3T, relative pCASL labeling efficiency was experimentally assessed in five subjects by measuring the signal intensity of blood in the popliteal artery just distal to the labeling plane immediately following pCASL labeling or control preparation pulses, or without any preparation pulses throughout separate ischemia-reperfusion paradigms. The relative label and control efficiencies were determined during baseline, hyperemia, and recovery. In a separate cohort of 10 subjects, pCASL and PASL sequences were used to measure reactive hyperemia perfusion dynamics.
RESULTS: Calculated pCASL labeling and control efficiencies did not differ significantly between baseline and hyperemia or between hyperemia and recovery periods. Relative to the average baseline, pCASL label efficiency was 2 ± 9\% lower during hyperemia. Perfusion dynamics measured with pCASL and PASL did not differ significantly (P {\textgreater} 0.05). Average leg muscle peak perfusion was 47 ± 20 mL/min/100g or 50 ± 12 mL/min/100g, and time to peak perfusion was 25 ± 3 seconds and 25 ± 7 seconds from pCASL and PASL data, respectively. Differences of further metrics parameterizing the perfusion time course were not significant between pCASL and PASL measurements (P {\textgreater} 0.05).
CONCLUSION: No change in pCASL labeling efficiency was detected despite the almost 10-fold increase in average blood flow velocity in the popliteal artery. pCASL and PASL provide precise and consistent measurement of skeletal muscle reactive hyperemia perfusion dynamics. J. MAGN. RESON. IMAGING 2016;44:929-939.},
	language = {eng},
	number = {4},
	journal = {Journal of magnetic resonance imaging: JMRI},
	author = {Englund, Erin K. and Rodgers, Zachary B. and Langham, Michael C. and Mohler, Emile R. and Floyd, Thomas F. and Wehrli, Felix W.},
	year = {2016},
	pmid = {27043039},
	pmcid = {PMC5424607},
	keywords = {Adult, Blood Flow Velocity, Female, Humans, Hyperemia, Image Interpretation, Computer-Assisted, Magnetic Resonance Angiography, Male, Muscle, Skeletal, PASL, Reproducibility of Results, Rest, Sensitivity and Specificity, Signal Processing, Computer-Assisted, Spin Labels, labeling efficiency, pCASL, perfusion, reactive hyperemia, skeletal muscle},
	pages = {929--939}
}
@article{choi_mr_2011,
	title = {{MR} {Imaging} of {Articular} {Cartilage} {Physiology}},
	volume = {19},
	issn = {1064-9689},
	url = {https://www.ncbi.nlm.nih.gov/pmc/articles/PMC3115556/},
	doi = {10.1016/j.mric.2011.02.010},
	number = {2},
	urldate = {2019-09-18},
	journal = {Magnetic resonance imaging clinics of North America},
	author = {Choi, Jung-Ah and Gold, Garry},
	month = may,
	year = {2011},
	pmid = {21665090},
	pmcid = {PMC3115556},
	pages = {249--282}
}

@article{wildin_trends_2006,
	title = {Trends in elective hand surgery referrals from primary care},
	volume = {88},
	issn = {1478-7083},
	doi = {10.1308/003588406X117070},
	abstract = {INTRODUCTION: Two prospective audits of activity in a hand unit were performed, in 1989-1990 and during 2000-2001, to identify trends in elective hand surgery referrals from primary care.
PATIENTS AND METHODS: Two 6-month prospective audits of activity in a hand unit were performed, including elective referrals from primary care. Data were collected on all in-district referrals with elective hand disorders. Cross boundary flow was identified to permit assessment of changes in referrals by diagnosis over a decade.
RESULTS: There was a 36\% increase in health authority referrals for elective hand surgery over the decade (from 289 to 392 per 100,000 of population per year). The number of elective hand surgery operations rose 34\% over the decade (from 149 to 199 operations per 100,000 of population per year). Carpal tunnel syndrome (the commonest reason for elective referral) almost doubled (from 59.7 to 112 per 100,000 of population per year). Referrals for ganglion, the second most common elective referral, rose modestly. Referrals for osteoarthritis (commonly basal thumb arthritis) almost trebled over the decade to become the fourth commonest condition referred to the hand unit (from 12.7 to 34 per 100,000 of population per year). Referrals for Dupuytrens disease, trigger finger and rheumatoid arthritis were relatively unchanged over the decade. Congenital hand referrals are uncommon but doubled during the decade.
CONCLUSIONS: Hand surgery referrals rose by 36\% over the decade. Analysis of the commoner conditions referred reveal a high prevalence within the community with the possibility of increased referrals in years to come.},
	language = {eng},
	number = {6},
	journal = {Annals of the Royal College of Surgeons of England},
	author = {Wildin, Clair and Dias, Joseph J. and Heras-Palou, Carlos and Bradley, Mary J. and Burke, Frank D.},
	month = oct,
	year = {2006},
	pmid = {17059713},
	pmcid = {PMC1963740},
	keywords = {Carpal Tunnel Syndrome, Elective Surgical Procedures, England, Family Practice, Ganglion Cysts, Hand, Humans, Medical Audit, Osteoarthritis, Prospective Studies, Referral and Consultation},
	pages = {543--546}
}

@misc{noauthor_united_2019,
	title = {United {Nations} {World} {Population} {Estimates}},
	url = {https://population.un.org/wpp/},
	publisher = {The United Nations},
	year = {2019}
}

@misc{noauthor_alzheimers_2018,
	title = {Alzheimers {Research} {UK}: {Global} {Statistics}},
	url = {www.dementiastatistics.org/statistics/global-prevalence},
	publisher = {Alzheimers Research UK},
	month = may,
	year = {2018}
}

@article{hill_lifelong_2018,
	title = {Lifelong cortical myelin plasticity and age-related degeneration in the live mammalian brain},
	volume = {21},
	issn = {1097-6256},
	url = {https://www.ncbi.nlm.nih.gov/pmc/articles/PMC5920745/},
	doi = {10.1038/s41593-018-0120-6},
	abstract = {Axonal myelin increases neural processing speed and efficiency. In adulthood, it is not known if patterns of myelin distribution are fixed or if myelinating oligodendrocytes are continually generated and maintain the capacity for structural remodeling. Using high-resolution intravital label-free and fluorescence optical imaging in the mouse cortex, we demonstrate lifelong oligodendrocyte generation occurring in parallel with structural plasticity of individual myelin internodes. Continuous internode formation occurred on both partially myelinated and unmyelinated axons and the total myelin coverage along individual axons progressed up to two years of age. After peak myelination, gradual oligodendrocyte death and myelin degeneration in aging were associated with pronounced internode loss and myelin debris accumulation within microglia. Thus, cortical myelin remodeling is protracted throughout life, potentially playing critical roles in neuronal network homeostasis. The gradual loss of internodes and myelin degeneration in aging could contribute significantly to brain pathogenesis.},
	number = {5},
	urldate = {2019-09-17},
	journal = {Nature neuroscience},
	author = {Hill, Robert A. and Li, Alice M. and Grutzendler, Jaime},
	month = may,
	year = {2018},
	pmid = {29556031},
	pmcid = {PMC5920745},
	pages = {683--695}
}

@article{zhang_high-impedance_2018,
	title = {A high-impedance detector-array glove for magnetic resonance imaging of the hand},
	volume = {2},
	copyright = {2018 The Author(s)},
	issn = {2157-846X},
	url = {https://www.nature.com/articles/s41551-018-0233-y},
	doi = {10.1038/s41551-018-0233-y},
	abstract = {A flexible magnetic resonance imaging coil bearing an array of high-impedance detectors can be stitched onto a glove and used to image the biomechanics of the hand’s soft tissue.},
	language = {en},
	number = {8},
	urldate = {2019-09-15},
	journal = {Nature Biomedical Engineering},
	author = {Zhang, Bei and Sodickson, Daniel K. and Cloos, Martijn A.},
	month = aug,
	year = {2018},
	pages = {570--577}
}

@article{nunez_effects_2010,
	title = {The effects of age on health problems that affect the capacity to work: an analysis of {United} {Kingdom} labour-force data},
	volume = {30},
	issn = {1469-1779, 0144-686X},
	shorttitle = {The effects of age on health problems that affect the capacity to work},
	url = {https://www.cambridge.org/core/journals/ageing-and-society/article/effects-of-age-on-health-problems-that-affect-the-capacity-to-work-an-analysis-of-united-kingdom-labourforce-data/0FC119B93335F42BCDF9BA6B2BBAD368},
	doi = {10.1017/S0144686X09990602},
	abstract = {This study estimates the effect of increases in age on 16 health problems that affect paid work for men and women in the United Kingdom. The analysis is based on a sample of the United Kingdom household population from the Office for National Statistics Labour Force Survey of 2007. Using multinomial logit regressions, the results reveal considerable diversity in the relationships between age and the reported prevalence of health problems that affect work. In particular, problems with heart, blood and circulation, arms and hands, legs and feet were strongly related to age, while difficulties in seeing and hearing, skin conditions and allergies appeared not to be more prevalent among older workers than younger employees. Regarding gender differences, it was found that, in general, women's health-related ability to participate in work was less affected by age, but that they suffered particular problems with arms and hands, skin conditions, allergies and depression. Finally, the study analyses the non-linear effects of unit increases in age. Such analysis may usefully identify the ages (or inflection points) at which ageing intensifies its effects on occupational health. These findings point to the importance of intervention at the appropriate time, when preventive measures may avoid the exacerbation of the health problem.},
	language = {en},
	number = {3},
	urldate = {2019-09-13},
	journal = {Ageing \& Society},
	author = {Nuñez, Imanol},
	month = apr,
	year = {2010},
	keywords = {gender differences, health problems, work},
	pages = {491--510}
}

@article{kadmon_harpaz_movement_2019,
	title = {Movement {Decomposition} in the {Primary} {Motor} {Cortex}},
	volume = {29},
	issn = {1047-3211},
	url = {https://academic.oup.com/cercor/article/29/4/1619/4969840},
	doi = {10.1093/cercor/bhy060},
	abstract = {Abstract.  A complex action can be described as the composition of a set of elementary movements. While both kinematic and dynamic elements have been proposed t},
	language = {en},
	number = {4},
	urldate = {2019-05-02},
	journal = {Cerebral Cortex},
	author = {Kadmon Harpaz, Naama and Ungarish, David and Hatsopoulos, Nicholas G. and Flash, Tamar},
	month = apr,
	year = {2019},
	keywords = {action execution, hidden Markov model, movement decomposition, primary motor cortex, segmentation},
	pages = {1619--1633}
}

@article{salmelin_functional_1995,
	title = {Functional segregation of movement-related rhythmic activity in the human brain},
	volume = {2},
	issn = {1053-8119},
	abstract = {Multiple synaptic interconnections in the human brain support concerted rhythmic activity of a large number of cortical neurons, typically close to 10 and 20 Hz. Our present neuromagnetic data provide evidence for distinct functional roles of these spectral components in the somatomotor cortex. The sites of suppression during movement and the subsequent rebound of the 20-Hz rhythm followed, along the motor cortex, the representation of fingers, toes, and mouth, as opposed to the stable origin of the 10-Hz rhythms close to the hand somatosensory cortex. The 20-Hz activity appears to be a signature of active immobilization following movement, whereas the reactive 10-Hz signals likely reflect lack of relevant sensory input from the important upper limbs.},
	language = {eng},
	number = {4},
	journal = {NeuroImage},
	author = {Salmelin, R. and Hamalainen, M. and Kajola, M. and Hari, R.},
	month = dec,
	year = {1995},
	pmid = {9343608},
	keywords = {Adult, Brain Mapping, Dominance, Cerebral, Evoked Potentials, Motor, Evoked Potentials, Somatosensory, Female, Fingers, Humans, Image Processing, Computer-Assisted, Magnetoencephalography, Male, Motor Activity, Motor Cortex, Mouth, Nerve Net, Neurons, Reference Values, Somatosensory Cortex, Synaptic Transmission, Toes},
	pages = {237--243}
}

@article{engel_beta-band_2010,
	series = {Cognitive neuroscience},
	title = {Beta-band oscillations: signalling the status quo?},
	volume = {20},
	issn = {0959-4388},
	url = {http://www.sciencedirect.com/science/article/pii/S0959438810000395},
	doi = {10.1016/j.conb.2010.02.015},
	abstract = {In this review, we consider the potential functional role of beta-band oscillations, which at present is not yet well understood. We discuss evidence from recent studies on top-down mechanisms involved in cognitive processing, on the motor system and on the pathophysiology of movement disorders that suggest a unifying hypothesis: beta-band activity seems related to the maintenance of the current sensorimotor or cognitive state. We hypothesize that beta oscillations and/or coupling in the beta-band are expressed more strongly if the maintenance of the status quo is intended or predicted, than if a change is expected. Moreover, we suggest that pathological enhancement of beta-band activity is likely to result in an abnormal persistence of the status quo and a deterioration of flexible behavioural and cognitive control.},
	number = {2},
	urldate = {2019-01-03},
	journal = {Current Opinion in Neurobiology},
	author = {Engel, Andreas K and Fries, Pascal},
	month = apr,
	year = {2010},
	pages = {156--165}
}

@article{kadmon_harpaz_scale-invariant_2014,
	title = {Scale-invariant movement encoding in the human motor system},
	volume = {81},
	issn = {1097-4199},
	doi = {10.1016/j.neuron.2013.10.058},
	abstract = {How does the human motor system encode our incredibly diverse motor repertoire in an efficient manner? One possible way of encoding movements efficiently is to represent them according to their shape/trajectory without regard to their size, by using neural populations that are invariant across scale. To examine this hypothesis, we recorded movement kinematics and functional magnetic resonance imaging (fMRI) while subjects wrote three letters in two different scales. A classification algorithm was trained to identify each letter according to its associated voxel-by-voxel response pattern in each of several motor areas. Accurate decoding of letter identity was possible in primary motor cortex (M1) and anterior intraparietal sulcus (aIPS) regardless of the letter's scale. These results reveal that large, distributed neural populations in human M1 and aIPS encode complex handwriting movements regardless of their particular dynamics and kinematics, in a scale-invariant manner.},
	language = {eng},
	number = {2},
	journal = {Neuron},
	author = {Kadmon Harpaz, Naama and Flash, Tamar and Dinstein, Ilan},
	month = jan,
	year = {2014},
	pmid = {24462105},
	keywords = {Adult, Biofeedback, Psychology, Biomechanical Phenomena, Brain Mapping, Cerebral Cortex, Concept Formation, Female, Humans, Image Processing, Computer-Assisted, Magnetic Resonance Imaging, Male, Movement, Oxygen, Pattern Recognition, Visual, Psychomotor Performance, Regression Analysis, Time Factors, Young Adult},
	pages = {452--462}
}

@article{yin_amplitude_2016,
	title = {Amplitude of {Sensorimotor} {Mu} {Rhythm} {Is} {Correlated} with {BOLD} from {Multiple} {Brain} {Regions}: {A} {Simultaneous} {EEG}-{fMRI} {Study}},
	volume = {10},
	issn = {1662-5161},
	shorttitle = {Amplitude of {Sensorimotor} {Mu} {Rhythm} {Is} {Correlated} with {BOLD} from {Multiple} {Brain} {Regions}},
	url = {https://www.ncbi.nlm.nih.gov/pmc/articles/PMC4957514/},
	doi = {10.3389/fnhum.2016.00364},
	abstract = {The mu rhythm is a field oscillation in the ∼10Hz range over the sensorimotor cortex. For decades, the suppression of mu (event-related desynchronization) has been used to index movement planning, execution, and imagery. Recent work reports that non-motor processes, such as spatial attention and movement observation, also desynchronize mu, raising the possibility that the mu rhythm is associated with the activity of multiple brain regions and systems. In this study, we tested this hypothesis by recording simultaneous resting-state EEG-fMRI from healthy subjects. Independent component analysis (ICA) was applied to extract the mu components. The amplitude (power) fluctuations of mu were estimated as a time series using a moving-window approach, which, after convolving with a canonical hemodynamic response function (HRF), was correlated with blood-oxygen-level-dependent (BOLD) signals from the entire brain. Two main results were found. First, mu power was negatively correlated with BOLD from areas of the sensorimotor network, the attention control network, the putative mirror neuron system, and the network thought to support theory of mind. Second, mu power was positively correlated with BOLD from areas of the salience network, including anterior cingulate cortex and anterior insula. These results are consistent with the hypothesis that sensorimotor mu rhythm is associated with multiple brain regions and systems. They also suggest that caution should be exercised when attempting to interpret mu modulation in terms of a single brain network.},
	urldate = {2019-09-06},
	journal = {Frontiers in Human Neuroscience},
	author = {Yin, Siyang and Liu, Yuelu and Ding, Mingzhou},
	month = jul,
	year = {2016},
	pmid = {27499736},
	pmcid = {PMC4957514}
}

@article{rougeul_fast_1979,
	title = {Fast somato-parietal rhythms during combined focal attention and immobility in baboon and squirrel monkey},
	volume = {46},
	issn = {0013-4694},
	doi = {10.1016/0013-4694(79)90205-0},
	abstract = {In the monkey (baboon or squirrel monkey) displaying a high level of vigilance, a particular type of spontaneous ECoG rhythm develops when the subject is motionless and fixes its attention on a visual target in its surroundings. This activity, whose frequency averages around 18 c/sec, is distributed over two restricted cortical foci, one over the SI hand area (Brodmann's fields 1 and 2) and the other over the posterior parietal cortex (area 5). These rhythms are blocked by the least body movement (but not by eye movements). In view of their location and reactivity, the rolandic portion of these rhythms belongs to the 'mu' type as described in man. The suggestion is made that this synchronized activity favours the maintenance of immobility as well as the fixation of attention on a non-somaesthetic target by temporarily blocking both somaesthetic (in area SI) and somatopraxic integration (in area 5).},
	language = {eng},
	number = {3},
	journal = {Electroencephalography and Clinical Neurophysiology},
	author = {Rougeul, A. and Bouyer, J. J. and Dedet, L. and Debray, O.},
	month = mar,
	year = {1979},
	pmid = {85524},
	keywords = {Action Potentials, Animals, Arousal, Attention, Brain Mapping, Dominance, Cerebral, Evoked Potentials, Eye Movements, Forelimb, Haplorhini, Mechanoreceptors, Motor Activity, Papio, Restraint, Physical, Saimiri, Somatosensory Cortex},
	pages = {310--319}
}

@article{jasper_electrocorticograms_1949,
	title = {Electrocorticograms in man: {Effect} of voluntary movement upon the electrical activity of the precentral gyrus},
	volume = {183},
	issn = {1433-8491},
	shorttitle = {Electrocorticograms in man},
	url = {https://doi.org/10.1007/BF01062488},
	doi = {10.1007/BF01062488},
	abstract = {Charakteristische normale Formen der elektrischen Hirntätigkeit bei direkter Ableitung von der freigelegten menschlichen Hirnrinde werden beschrieben. Das Gebiet maximalerα-Aktivität beginnt in der unmittelbar hinter der Postzentralwindung gelegenen Hirnrinde und dehnt sich über den ganzen Parietallappen, den hinteren Temporallappen und zum mindesten einen Teil des Occipitallappens aus. Einα-Rhythmus niederer Amplitude erscheint bei manchen Personen auch in der vorderen Frontalregion.Die sensomotorischen Regionen sind durch rasche Frequenzen charakterisiert. Die Präzentralwindung zeigt einen reinen 25/sec-β-Rhythmus, der die Lokalisation dieser Windung schon vor der Bestätigung durch elektrische Reize erlaubt.},
	language = {en},
	number = {1},
	urldate = {2019-09-06},
	journal = {Archiv für Psychiatrie und Nervenkrankheiten},
	author = {Jasper, Herbert and Penfield, Wilder},
	month = jan,
	year = {1949},
	keywords = {Electrical Activity, Precentral Gyrus, Public Health, Voluntary Movement},
	pages = {163--174}
}

@article{cheyne_neuromagnetic_2003,
	title = {Neuromagnetic imaging of cortical oscillations accompanying tactile stimulation},
	volume = {17},
	issn = {0926-6410},
	abstract = {We applied a new method of imaging frequency-specific changes in brain activity in humans during a finger brushing task in order to measure changes in cortical rhythms during tactile stimulation. Neuromagnetic recordings were conducted in five subjects using a whole-head MEG system during tactile stimulation of the right index finger, with or without visual feedback, and while viewing another individual's index finger being stimulated. Volumetric images of changes in source power relative to pre-stimulus baseline levels were computed with 2 mm resolution over the entire brain using a minimum-variance beamforming algorithm (synthetic aperture magnetometry). Onset of tactile stimulation produced a brief (200-300 ms) suppression of mu band (8-15 Hz) and beta band (15-30 Hz) cortical activity in the primary somatosensory and primary motor cortex, respectively, followed by a bilateral increase in beta band activity ('beta rebound') in motor cortex. This pattern of suppression/rebound was absent when subjects observed finger brushing or brushing motions without receiving stimulation. In contrast, these conditions resulted in bilateral increases in beta band activity in sensorimotor areas and decreased power in the alpha (8-12 Hz) band in primary visual areas. These results show that spatially filtered MEG provides a useful method for directly imaging the temporal sequence of changes in cortical rhythms during transient tactile stimulation, and provide evidence that observation of tactile input to another individual's hand, or object motion itself, can influence independent rhythmic activity in visual and sensorimotor cortex.},
	language = {eng},
	number = {3},
	journal = {Brain Research. Cognitive Brain Research},
	author = {Cheyne, Douglas and Gaetz, William and Garnero, Line and Lachaux, Jean-Philippe and Ducorps, Antoine and Schwartz, Denis and Varela, Francisco J.},
	month = oct,
	year = {2003},
	pmid = {14561448},
	keywords = {Adult, Algorithms, Beta Rhythm, Biofeedback, Psychology, Diagnostic Imaging, Female, Fingers, Humans, Magnetoencephalography, Male, Motor Cortex, Physical Stimulation, Somatosensory Cortex, Touch, Visual Fields},
	pages = {599--611}
}

@article{salmelin_spatiotemporal_1994,
	title = {Spatiotemporal characteristics of sensorimotor neuromagnetic rhythms related to thumb movement},
	volume = {60},
	issn = {0306-4522},
	doi = {10.1016/0306-4522(94)90263-1},
	abstract = {To assess the spatial extent and temporal behavior of rolandic rhythms we recorded neuromagnetic signals from four healthy subjects with a 24-channel magnetometer. The subjects performed self-paced thumb movements or the motions were triggered by electrical stimulation of the median nerve at the wrist. The main frequency components of the magnetic mu rhythm signals centered at 10 and 20 Hz. Both components were completely suppressed during the movement and increased substantially 0.5-2.5 s after it; the 20-Hz component reacted about 300 ms faster. The rebound was stronger after self-paced than after stimulated motion, and after contra- than after ipsilateral movement. The reactive source areas were identified for both frequency ranges, and they clustered on partly overlapping cortical areas of 6-8 cm2 wide along the course of the central sulcus. The 10-Hz rhythmic oscillations occurred predominantly at the primary somatosensory hand cortex; the sources of the 20-Hz signals were slightly more anterior. We hypothesize that the 10-Hz signal is a true somatosensory rhythm whereas the 20-Hz activity is essentially somatomotor in origin.},
	language = {eng},
	number = {2},
	journal = {Neuroscience},
	author = {Salmelin, R. and Hari, R.},
	month = may,
	year = {1994},
	pmid = {8072694},
	keywords = {Adult, Brain, Brain Mapping, Electric Stimulation, Electromyography, Electrooculography, Fourier Analysis, Humans, Magnetic Resonance Imaging, Magnetoencephalography, Male, Median Nerve, Motor Activity, Movement, Somatosensory Cortex, Thumb},
	pages = {537--550}
}

@article{ritter_rolandic_2009,
	title = {Rolandic alpha and beta {EEG} rhythms' strengths are inversely related to {fMRI}-{BOLD} signal in primary somatosensory and motor cortex},
	volume = {30},
	copyright = {Copyright © 2008 Wiley‐Liss, Inc.},
	issn = {1097-0193},
	url = {https://onlinelibrary.wiley.com/doi/abs/10.1002/hbm.20585},
	doi = {10.1002/hbm.20585},
	abstract = {Similar to the posterior alpha rhythm, pericentral (Rolandic) EEG rhythms in the alpha and beta frequency range are referred to as “idle rhythms” indicating a “resting state” of the respective system. The precise function of these rhythms is not clear. We used simultaneous EEG-fMRI during a bimanual motor task to localize brain areas involved in Rolandic alpha and beta EEG rhythms. The identification of these rhythms in the MR environment was achieved by a blind source separation algorithm. Rhythm “strength”, i.e. spectral power determined by wavelet analysis, inversely correlated most strongly with the fMRI-BOLD signal in the postcentral cortex for the Rolandic alpha (mu) rhythm and in the precentral cortex for the Rolandic beta rhythm. FMRI correlates of Rolandic alpha and beta rhythms were distinct from those associated with the posterior “classical” alpha rhythm, which correlated inversely with the BOLD signal in the occipital cortex. An inverse correlation with the BOLD signal in the respective sensory area seems to be a general feature of “idle rhythms”. Hum Brain Mapp 2009. © 2008 Wiley-Liss, Inc.},
	language = {en},
	number = {4},
	urldate = {2019-09-06},
	journal = {Human Brain Mapping},
	author = {Ritter, Petra and Moosmann, Matthias and Villringer, Arno},
	year = {2009},
	keywords = {alpha rhythm, beta rhythm, electroencephalography, functional, magnetic resonance imaging, motor cortex, somatosensory cortex},
	pages = {1168--1187}
}

@article{geyer_two_1996,
	title = {Two different areas within the primary motor cortex of man},
	volume = {382},
	issn = {0028-0836},
	doi = {10.1038/382805a0},
	abstract = {The primary motor area (M1) of mammals has long been considered to be structurally and functionally homogeneous. This area corresponds to Brodmann's cytoarchitectural area 4. A few reports showing that arm and hand are doubly represented in M1 of macaque monkeys and perhaps man, and that each subarea has separate connections from somatosensory areas, have, with a few exceptions, gone largely unnoticed. Here we show that area 4 in man can be subdivided into areas '4 anterior' (4a) and '4 posterior' (4p) on the basis of both quantitative cytoarchitecture and quantitative distributions of transmitter-binding sites. We also show by positron emission tomography that two representations of the fingers exist, one in area 4a and one in area 4p. Roughness discrimination activated area 4p significantly more than a control condition of self-generated movements. We therefore suggest that the primary motor area is subdivided on the basis of anatomy, neurochemistry and function.},
	language = {eng},
	number = {6594},
	journal = {Nature},
	author = {Geyer, S. and Ledberg, A. and Schleicher, A. and Kinomura, S. and Schormann, T. and Bürgel, U. and Klingberg, T. and Larsson, J. and Zilles, K. and Roland, P. E.},
	month = aug,
	year = {1996},
	pmid = {8752272},
	keywords = {Autoradiography, Brain Mapping, Fingers, Humans, Motor Activity, Motor Cortex, Neurotransmitter Agents, Reaction Time, Thumb, Tomography, Emission-Computed, Touch},
	pages = {805--807}
}

@article{picard_primary_1992,
	title = {Primary motor cortical activity related to the weight and texture of grasped objects in the monkey},
	volume = {68},
	issn = {0022-3077},
	url = {https://www.physiology.org/doi/abs/10.1152/jn.1992.68.5.1867},
	doi = {10.1152/jn.1992.68.5.1867},
	abstract = {1. Two monkeys were trained to grasp an object between the thumb and index finger and lift it to a vertical distance of 12-25 mm. Up to 12 different conditions defined by different combinations of object weights (15, 65, and 115 g) and four surface textures (oiled metal, smooth metal, fine and coarse sandpaper) were used. The apparatus was equipped to measure grip (prehensile) force, vertical (load) force, and object displacement. 2. The monkeys appropriately scaled the grip force for the weight and the coefficient of friction of the object. However, during the dynamic phase of the task (grasping and lifting), the monkeys increased the prehensile force in multiple steps, suggesting that they relied on sensory feedback from the fingers to attain an adequate grip force to lift the object rather than programming the lift in advance. 3. Single-unit activity of 248 neurons was recorded in the hand area of the primary motor cortex while the monkeys performed the task. Of 208 neurons tested for cutaneous and proprioceptive receptive fields (RFs), 96 were sensitive to cutaneous stimulation of the glabrous skin of the hand, whereas 82 received proprioceptive input from wrist and finger muscles. The concentration of neurons with cutaneous input was significantly greater in the rostral bank of the central sulcus compared with cells with proprioceptive RFs, which were more concentrated in the convexity of the precentral gyrus. 4. From the global sample, 199 cells were tested with the three object weights, and 128 of these with at least two surface textures were used in combination with the object weights. The discharge of 58/199 (29\%) cells was modulated with the object weight. Cells with cutaneous (20/84, 24\%) and proprioceptive (23/71, 32\%) RFs were about equally responsive to the object weight. 5. A greater number of motor cortical neurons were influenced by surface texture than by object weight. Of 128 cells tested with at least two surface textures, 67 (52\%) showed a modulation of their activity as a function of texture. A significantly greater proportion of neurons with cutaneous RFs (40/63, 63\%) showed differential activity as a function of object texture than cells receiving proprioceptive input (21/47, 45\%). 6. Weight- and texture-related neurons were not distributed equally in the rostrocaudal dimension of the motor cortex. Only 8\% of texture-related cells were located in the convexity of the precentral gyrus, whereas 30\% of weight-related neurons were recorded from this rostral zone.(ABSTRACT TRUNCATED AT 400 WORDS)},
	number = {5},
	urldate = {2019-08-30},
	journal = {Journal of Neurophysiology},
	author = {Picard, N. and Smith, A. M.},
	month = nov,
	year = {1992},
	pages = {1867--1881}
}

@article{tanji_submodality_1981,
	title = {Submodality distribution in sensorimotor cortex of the unanesthetized monkey},
	volume = {45},
	issn = {0022-3077},
	url = {https://www.physiology.org/doi/abs/10.1152/jn.1981.45.3.467},
	doi = {10.1152/jn.1981.45.3.467},
	abstract = {1. Neuronal responses to cutaneous and noncutaneous stimulation were examined in the hindlimb representation of the precentral motor cortex (MI) and the first somatosensory cortex (SI) of unanesthetized monkeys. 2. MI can be divided into two distinct parts of the basis of its afferent input. The rostral part receives predominantly noncutaneous inputs, while the cutaneous input is primarily confined to the caudal part of MI. Thus, a differential distribution of submodality groups exists in the MI cortex. Caudal to MI, area 3a responds mainly to stimulation of noncutaneous receptors, in marked contrast to the caudal part of MI or area 3b. 3. The finding of a differential distribution of cutaneous inputs within MI is of significance a) to hypotheses concerning the role of somatosensory input to the MI cortex, b) to studies that attempt to characterize somatosensory inputs to MI by the proportion of neurons responsive to cutaneous and noncutaneous stimulation, and c) in that they confirm and extend similar findings recently reported for the forelimb representation of an anesthetized New World monkey (43).},
	number = {3},
	urldate = {2019-08-30},
	journal = {Journal of Neurophysiology},
	author = {Tanji, J. and Wise, S. P.},
	month = mar,
	year = {1981},
	pages = {467--481}
}

@article{rathelot_muscle_2006,
	title = {Muscle representation in the macaque motor cortex: an anatomical perspective},
	volume = {103},
	issn = {0027-8424},
	shorttitle = {Muscle representation in the macaque motor cortex},
	doi = {10.1073/pnas.0602933103},
	abstract = {How are the neurons that directly influence the motoneurons of a muscle distributed in the primary motor cortex (M1)? To answer this classical question we used retrograde transneuronal transport of rabies virus from single muscles of macaques. This enabled us to define cortico-motoneuronal (CM) cells that make monosynaptic connections with the motoneurons of the injected muscle. We examined the distribution of CM cells that project to motoneurons of three thumb and finger muscles. We found that the CM cells for these digit muscles are restricted to the caudal portion of M1, which is buried in the central sulcus. Within this region of M1, CM cells for one muscle display a remarkably widespread distribution and fill the entire mediolateral extent of the arm area. In fact, CM cells for digit muscles are found in regions of M1 that are known to contain the shoulder representation. The cortical territories occupied by CM cells for different muscles overlap extensively. Thus, we found no evidence for a focal representation of single muscles in M1. Instead, the overlap and intermingling among the different populations of CM cells may be the neural substrate to create a wide variety of muscle synergies. We found two additional surprising results. First, 15-16\% of the CM cells originate from area 3a, a region of primary somatosensory cortex. Second, the size range of CM cells includes both "fast" and "slow" pyramidal tract neurons. These observations are likely to lead to dramatic changes in views about the function of the CM system.},
	language = {eng},
	number = {21},
	journal = {Proceedings of the National Academy of Sciences of the United States of America},
	author = {Rathelot, Jean-Alban and Strick, Peter L.},
	month = may,
	year = {2006},
	pmid = {16702556},
	pmcid = {PMC1461407},
	keywords = {Animals, Brain Mapping, Cells, Cultured, Macaca, Models, Anatomic, Motor Cortex, Muscles, Neurons, Rabies},
	pages = {8257--8262}
}

@article{nieoullon_somatotopic_1976,
	title = {Somatotopic localization in cat motor cortex},
	volume = {105},
	issn = {0006-8993},
	url = {http://www.sciencedirect.com/science/article/pii/0006899376905904},
	doi = {10.1016/0006-8993(76)90590-4},
	abstract = {Punctate intracortical stimulation of the motor cortex (areas 4 and 6), with parallel observation of the induced movements, permits description of a fine somatotopic organization of the motor control areas for different parts of the musculature in freely moving adult cats. The results show that movements produced by electrical stimulation of the motor cortex are always single and non-repetitive, regardless of the duration and intensity of the stimulation. These movements are restricted to a very precise part of the musculature, and experiments show that this localization is related to the exact position of the tip of the stimulating electrode in the motor cortex. Other experimental data show that motor responses which disturb the animal's equilibrium are accompanied by postural adjustments. Stimulation of the cerebral cortex permits the definition of a separate motor control area for each part of the cat musculature, with an individual control area for each of the joints of the forelimb. This was not possible for the hindlimb, which is always activated in its entirety. These results establish a new representation of the somatotopic organization of the cat motor cortex. This diagram shows that area 6 controls the more axial parts of the musculature, while area 4 controls the proximal and distal parts of the limb muscles. This map was compared to numerous previous data on the somatotopic organization in the cat motor cortex, especially to the map of Woolsey.},
	number = {3},
	urldate = {2019-08-30},
	journal = {Brain Research},
	author = {Nieoullon, A. and Rispal-Padel, L.},
	month = apr,
	year = {1976},
	pages = {405--422}
}

@article{olivier_electrophysiological_1997,
	title = {An {Electrophysiological} {Study} of the {Postnatal} {Development} of the {Corticospinal} {System} in the {Macaque} {Monkey}},
	volume = {17},
	copyright = {Copyright © 1997 Society for Neuroscience},
	issn = {0270-6474, 1529-2401},
	url = {https://www.jneurosci.org/content/17/1/267},
	doi = {10.1523/JNEUROSCI.17-01-00267.1997},
	abstract = {Postnatal development of the corticospinal system was investigated in 13 macaques using noninvasive transcranial magnetic stimulation (TMS) of the motor cortex and direct electrical stimulation of corticospinal axons in the medullary pyramid and spinal cord. The latency of antidromic corticospinal volleys evoked from the pyramid and recorded from the motor cortex decreased dramatically during the first postnatal months. Our data predict that conduction velocity (CV) of the fastest corticospinal neurons over their cranial course would reach adult values at ∼11 months. The CV of corticospinal neurons in the spinal cord increased with age but with a slower time course. In the neonate, the fastest spinal CV was estimated at 7.8 m/sec, ∼10 times slower than in adults (mean 80.0 m/sec). Our data predict that full myelination of corticospinal axons in the spinal cord would not occur until ∼36 months. No short-latency EMG responses were elicited in arm and hand muscles by TMS until 3 months of age; TMS thresholds were high initially and then fell progressively with age. When corrected for body size, relative latencies of EMG responses showed an exponential decrease during the first postnatal months.
Our data are consistent with the hypothesis that fine finger movements are not observed before functional CM connections are well established and that rapid changes in the physiological properties of the corticospinal system coincide with the period in which precision grip is known to mature (3–6 months). However, corticospinal development continues long after simple measures of dexterity indicate functional maturity, and these changes may contribute to the improved speed and coordination of skilled hand tasks.},
	language = {en},
	number = {1},
	urldate = {2019-08-30},
	journal = {Journal of Neuroscience},
	author = {Olivier, Etienne and Edgley, Steve A. and Armand, Jean and Lemon, Roger N.},
	month = jan,
	year = {1997},
	pmid = {8987754},
	keywords = {corticospinal system, development, macaque monkey, motor cortex, precision grip, pyramidal tract},
	pages = {267--276}
}

@article{bortoff_corticospinal_1993,
	title = {Corticospinal terminations in two new-world primates: further evidence that corticomotoneuronal connections provide part of the neural substrate for manual dexterity},
	volume = {13},
	issn = {0270-6474},
	shorttitle = {Corticospinal terminations in two new-world primates},
	abstract = {Anterograde transport of 2-10\% WGA-HRP was used to examine the pattern of termination of efferents from the primary motor cortex to cervical segments of the spinal cord in cebus (Cebus apella) and squirrel (Saimiri sciureus) monkeys. We have compared the pattern of termination in these monkeys because of marked differences in their manipulative abilities. Both primates have pseudo-opposable thumbs; however, only cebus monkeys use independent finger movements to pick up small objects. We found that corticospinal terminations in cervical segments of the cebus monkey are located in three main zones: a dorsolateral region of the intermediate zone, a dorsomedial region of the intermediate zone, and the ventral horn. The projection to the ventral horn in these monkeys is particularly dense at C8-T1 segments, where terminations form a "ring" that encircles the lateral motoneuronal cell group. In contrast, there are only two main zones of terminations in the squirrel monkey: a dorsolateral region of the intermediate zone and a dorsomedial region of the intermediate zone. As others have noted, efferents from the primary motor cortex of squirrel monkeys have, at best, only sparse terminations within the ventral horn. Thus, there are marked differences between cebus and squirrel monkeys in the extent of corticospinal terminations within the ventral horn. These observations provide further support for the concept that monosynaptic projections from the primary motor cortex to motoneurons in the ventral horn provide part of the neural substrate for dexterous movements of the fingers.},
	language = {eng},
	number = {12},
	journal = {The Journal of Neuroscience: The Official Journal of the Society for Neuroscience},
	author = {Bortoff, G. A. and Strick, P. L.},
	month = dec,
	year = {1993},
	pmid = {7504721},
	keywords = {Animals, Cebus, Hand, Horseradish Peroxidase, Motor Cortex, Motor Skills, Pyramidal Tracts, Saimiri, Spinal Cord, Synapses, Wheat Germ Agglutinin-Horseradish Peroxidase Conjugate, Wheat Germ Agglutinins},
	pages = {5105--5118}
}

@article{cheney_comparable_1985,
	title = {Comparable patterns of muscle facilitation evoked by individual corticomotoneuronal ({CM}) cells and by single intracortical microstimuli in primates: evidence for functional groups of {CM} cells},
	volume = {53},
	issn = {0022-3077},
	shorttitle = {Comparable patterns of muscle facilitation evoked by individual corticomotoneuronal ({CM}) cells and by single intracortical microstimuli in primates},
	url = {https://www.physiology.org/doi/abs/10.1152/jn.1985.53.3.786},
	doi = {10.1152/jn.1985.53.3.786},
	abstract = {We compared the averaged responses of forelimb muscles to action potentials of single motor cortex cells and to single intracortical microstimuli (S-ICMS). Activity of precentral neurons and 12 identified forelimb muscles (6 flexors and 6 extensors of wrist and fingers) was recorded in macaques while they performed alternating ramp-and-hold wrist movements. Action potentials of cells that covaried reliably with wrist flexion or extension were used to compile spike-triggered averages (spike-TAs) of rectified electromyographic (EMG) activity of six synergistically coactivated muscles. Cells whose spikes were followed by a clear postspike facilitation (PSF) of rectified muscle activity were designated corticomotoneuronal (CM) cells. CM cells typically facilitated a subset of the coactivated muscles called the cell's target muscles. The relative strength of the PSF in different target muscles ranged from clear increases above base-line fluctuations to weak but significant effects. For each CM cell we characterized the "PSF profile" of facilitation across different muscles, defined as the relative strength of PSF in each of the coactivated agonist muscles. After identifying the CM cell's target muscles, we delivered S-ICMS through the microelectrode at the same site. Biphasic stimuli were delivered during the same wrist movements in which the recorded CM cell had been active. Stimulus intensities were too weak (typically 5-10 microA) and their repetition rate too slow (5-15 Hz) to evoke muscle excitation evident in the raw EMG record. However, stimulus-triggered averages (stimulus-TAs) of the rectified EMGs of coactivated muscles revealed consistent patterns of poststimulus facilitation (PStimF). In most cases the muscles facilitated by the CM cell in spike-TAs (n = 60) were also facilitated by S-ICMS in stimulus-TAs. At sites of CM cells the threshold stimulus intensities for evoking a statistically significant effect were between 0.5 and 2 microA. S-ICMS of 5 microA evoked PStimF that was, on the average, six times stronger than the PSF of the CM cell. The height of the facilitation peak relative to base-line fluctuations was 5-60 times greater for the stimuli than the spikes of the CM cell. The average onset latency of PStimF (8.0 +/- 1.2 ms) was 1.3 ms longer than the mean latency of PSF (6.7 +/- 1.4 ms). At two-thirds of the cortical sites where both spike- and stimulus-TAs were computed (n = 30), the PStimF profile exactly matched the PSF profile.(ABSTRACT TRUNCATED AT 400 WORDS)},
	number = {3},
	urldate = {2019-08-30},
	journal = {Journal of Neurophysiology},
	author = {Cheney, P. D. and Fetz, E. E.},
	month = mar,
	year = {1985},
	pages = {786--804}
}

@article{rathelot_subdivisions_2009,
	title = {Subdivisions of primary motor cortex based on cortico-motoneuronal cells},
	volume = {106},
	copyright = {© 2009 by The National Academy of Sciences of the USA.  Freely available online through the PNAS open access option.},
	issn = {0027-8424, 1091-6490},
	url = {https://www.pnas.org/content/106/3/918},
	doi = {10.1073/pnas.0808362106},
	abstract = {We used retrograde transneuronal transport of rabies virus from single muscles of rhesus monkeys to identify cortico-motoneuronal (CM) cells in the primary motor cortex (M1) that make monosynaptic connections with motoneurons innervating shoulder, elbow, and finger muscles. We found that M1 has 2 subdivisions. A rostral region lacks CM cells and represents an “old” M1 that is the standard for many mammals. The descending commands mediated by corticospinal efferents from old M1 must use the integrative mechanisms of the spinal cord to generate motoneuron activity and motor output. In contrast, a caudal region of M1 contains shoulder, elbow, and finger CM cells. This region represents a “new” M1 that is present only in some higher primates and humans. The direct access to motoneurons afforded by CM cells enables the newly recognized M1 to bypass spinal cord mechanisms and sculpt novel patterns of motor output that are essential for highly skilled movements.},
	language = {en},
	number = {3},
	urldate = {2019-08-30},
	journal = {Proceedings of the National Academy of Sciences},
	author = {Rathelot, Jean-Alban and Strick, Peter L.},
	month = jan,
	year = {2009},
	pmid = {19139417},
	keywords = {cerebral cortex, motor system, movement, rabies virus, spinal cord},
	pages = {918--923}
}

@article{arlot_survey_2010,
	title = {A survey of cross-validation procedures for model selection},
	volume = {4},
	issn = {1935-7516},
	url = {http://arxiv.org/abs/0907.4728},
	doi = {10.1214/09-SS054},
	abstract = {Used to estimate the risk of an estimator or to perform model selection, cross-validation is a widespread strategy because of its simplicity and its apparent universality. Many results exist on the model selection performances of cross-validation procedures. This survey intends to relate these results to the most recent advances of model selection theory, with a particular emphasis on distinguishing empirical statements from rigorous theoretical results. As a conclusion, guidelines are provided for choosing the best cross-validation procedure according to the particular features of the problem in hand.},
	number = {0},
	urldate = {2019-05-30},
	journal = {Statistics Surveys},
	author = {Arlot, Sylvain and Celisse, Alain},
	year = {2010},
	note = {arXiv: 0907.4728},
	keywords = {62G08, 62G05, 62G09, Mathematics - Statistics Theory, Statistics - Applications, Statistics - Machine Learning, Statistics - Methodology},
	pages = {40--79}
}

@book{Liu:2009:EDS:1804422,
	edition = {1st},
	title = {Encyclopedia of {Database} {Systems}},
	isbn = {0-387-35544-8 978-0-387-35544-3},
	publisher = {Springer Publishing Company, Incorporated},
	author = {Liu, Ling and Zsu, M. Tamer},
	year = {2009}
}

@article{varoquaux_assessing_2017,
	series = {Individual {Subject} {Prediction}},
	title = {Assessing and tuning brain decoders: {Cross}-validation, caveats, and guidelines},
	volume = {145},
	issn = {1053-8119},
	shorttitle = {Assessing and tuning brain decoders},
	url = {http://www.sciencedirect.com/science/article/pii/S105381191630595X},
	doi = {10.1016/j.neuroimage.2016.10.038},
	abstract = {Decoding, i.e. prediction from brain images or signals, calls for empirical evaluation of its predictive power. Such evaluation is achieved via cross-validation, a method also used to tune decoders' hyper-parameters. This paper is a review on cross-validation procedures for decoding in neuroimaging. It includes a didactic overview of the relevant theoretical considerations. Practical aspects are highlighted with an extensive empirical study of the common decoders in within- and across-subject predictions, on multiple datasets –anatomical and functional MRI and MEG– and simulations. Theory and experiments outline that the popular “leave-one-out” strategy leads to unstable and biased estimates, and a repeated random splits method should be preferred. Experiments outline the large error bars of cross-validation in neuroimaging settings: typical confidence intervals of 10\%. Nested cross-validation can tune decoders' parameters while avoiding circularity bias. However we find that it can be favorable to use sane defaults, in particular for non-sparse decoders.},
	urldate = {2019-05-30},
	journal = {NeuroImage},
	author = {Varoquaux, Gaël and Raamana, Pradeep Reddy and Engemann, Denis A. and Hoyos-Idrobo, Andrés and Schwartz, Yannick and Thirion, Bertrand},
	month = jan,
	year = {2017},
	keywords = {Bagging, Cross-validation, Decoding, FMRI, MVPA, Model selection, Sparse},
	pages = {166--179}
}

@article{dayan_neural_2007,
	title = {Neural representations of kinematic laws of motion: {Evidence} for action-perception coupling},
	volume = {104},
	issn = {0027-8424},
	shorttitle = {Neural representations of kinematic laws of motion},
	url = {https://www.ncbi.nlm.nih.gov/pmc/articles/PMC2154474/},
	doi = {10.1073/pnas.0710033104},
	abstract = {Behavioral and modeling studies have established that curved and drawing human hand movements obey the 2/3 power law, which dictates a strong coupling between movement curvature and velocity. Human motion perception seems to reflect this constraint. The functional MRI study reported here demonstrates that the brain's response to this law of motion is much stronger and more widespread than to other types of motion. Compliance with this law is reflected in the activation of a large network of brain areas subserving motor production, visual motion processing, and action observation functions. Hence, these results strongly support the notion of similar neural coding for motion perception and production. These findings suggest that cortical motion representations are optimally tuned to the kinematic and geometrical invariants characterizing biological actions.},
	number = {51},
	urldate = {2019-05-02},
	journal = {Proceedings of the National Academy of Sciences of the United States of America},
	author = {Dayan, Eran and Casile, Antonino and Levit-Binnun, Nava and Giese, Martin A. and Hendler, Talma and Flash, Tamar},
	month = dec,
	year = {2007},
	pmid = {18079289},
	pmcid = {PMC2154474},
	pages = {20582--20587}
}

@article{torrecillos_distinct_2015,
	title = {Distinct {Modulations} in {Sensorimotor} {Postmovement} and {Foreperiod} β-{Band} {Activities} {Related} to {Error} {Salience} {Processing} and {Sensorimotor} {Adaptation}},
	volume = {35},
	issn = {1529-2401},
	doi = {10.1523/JNEUROSCI.1090-15.2015},
	abstract = {In a recent study, Tan et al. (2014a,b) showed that the increase in β-power typically observed after a movement above sensorimotor regions (β-rebound) is attenuated when movement-execution errors are induced by visual perturbations. Moreover, akin to sensorimotor adaptation, the effect depended on the context in which the errors are experienced. Thus the β-rebound attenuation might relate to neural processes involved in trial-to-trial adaptive mechanisms. In two EEG experiments with human participants, along with the β-rebound, we examine β-activity during the preparation of reaches immediately following perturbed movements. In the first experiment, we show that both foreperiod and postmovement β-activities are parametrically modulated by the sizes of kinematic errors produced by unpredictable mechanical perturbations (force field) independent of their on-line corrections. In the second experiment, we contrast two types of reach errors: movement-execution errors that trigger trial-to-trial adaptive mechanisms and goal errors that do not elicit sensorimotor adaptation. Movement-execution errors were induced by mechanical or visual perturbations, whereas goal errors were caused by unexpected displacements of the target at movement initiation. Interestingly, foreperiod and postmovement β-activities exhibit contrasting patterns, pointing to important functional differences of their underlying neuronal activity. While both types of reach errors attenuate the postmovement β-rebound, only the kinematic errors that trigger trial-to-trial motor-command updates influenced β-activity during the foreperiod. These findings suggest that the error-related modulation of the β-rebound may reflect salience processing, independent of sensorimotor adaptation. In contrast, modulations in the foreperiod β-power might relate to the motor-command adjustments activated after movement-execution errors are experienced.
SIGNIFICANCE STATEMENT: The functional significance of sensorimotor β-band (15-25 Hz) oscillations remains uncertain. Recently β-power was found to be reduced following erroneous movements. We extend and refine this novel finding in two crucial ways. First, by contrasting the EEG correlates of movement errors driving or not driving adaptation we dissociate error-salience processing from error-based adaptation. Second, in addition to β-activity in error trials, we examine β-power during the preparation of the subsequent movements. We find clearly distinct patterns of error-related modulations for β-activities preceding and succeeding movements, highlighting critical functional differences. Postmovement β-power may reflect error-salience processing independent of sensorimotor adaptation. In contrast, modulations in the foreperiod β-band power may directly relate to the motor-command adjustments activated after movement-execution errors are experienced.},
	language = {eng},
	number = {37},
	journal = {The Journal of Neuroscience: The Official Journal of the Society for Neuroscience},
	author = {Torrecillos, Flavie and Alayrangues, Julie and Kilavik, Bjørg Elisabeth and Malfait, Nicole},
	month = sep,
	year = {2015},
	pmid = {26377464},
	keywords = {Adult, Arm, Beta Rhythm, Biomechanical Phenomena, Brain Mapping, EEG, Electroencephalography, Feedback, Sensory, Humans, Male, Movement, Psychomotor Performance, Robotics, Sensorimotor Cortex, Spatial Behavior, Young Adult, arm movements, error processing, force field, sensorimotor adaptation, β-band oscillations},
	pages = {12753--12765}
}

@article{fry_modulation_2016,
	title = {Modulation of post-movement beta rebound by contraction force and rate of force development},
	volume = {37},
	issn = {1097-0193},
	doi = {10.1002/hbm.23189},
	abstract = {Movement induced modulation of the beta rhythm is one of the most robust neural oscillatory phenomena in the brain. In the preparation and execution phases of movement, a loss in beta amplitude is observed [movement related beta decrease (MRBD)]. This is followed by a rebound above baseline on movement cessation [post movement beta rebound (PMBR)]. These effects have been measured widely, and recent work suggests that they may have significant importance. Specifically, they have potential to form the basis of biomarkers for disease, and have been used in neuroscience applications ranging from brain computer interfaces to markers of neural plasticity. However, despite the robust nature of both MRBD and PMBR, the phenomena themselves are poorly understood. In this study, we characterise MRBD and PMBR during a carefully controlled isometric wrist flexion paradigm, isolating two fundamental movement parameters; force output, and the rate of force development (RFD). Our results show that neither altered force output nor RFD has a significant effect on MRBD. In contrast, PMBR was altered by both parameters. Higher force output results in greater PMBR amplitude, and greater RFD results in a PMBR which is higher in amplitude and shorter in duration. These findings demonstrate that careful control of movement parameters can systematically change PMBR. Further, for temporally protracted movements, the PMBR can be over 7 s in duration. This means accurate control of movement and judicious selection of paradigm parameters are critical in future clinical and basic neuroscientific studies of sensorimotor beta oscillations. Hum Brain Mapp 37:2493-2511, 2016. © 2016 Wiley Periodicals, Inc.},
	language = {eng},
	number = {7},
	journal = {Human Brain Mapping},
	author = {Fry, Adam and Mullinger, Karen J. and O'Neill, George C. and Barratt, Eleanor L. and Morris, Peter G. and Bauer, Markus and Folland, Jonathan P. and Brookes, Matthew J.},
	year = {2016},
	pmid = {27061243},
	pmcid = {PMC4982082},
	keywords = {Adult, Beta Rhythm, Brain, Female, Humans, Isometric Contraction, MEG, Magnetoencephalography, Male, Movement, Muscle Strength Dynamometer, Time Factors, Wrist, event-related desynchronization, event-related synchronization, magnetoencephalography, movement-related beta decrease, neural oscillations, post movement beta rebound, sensorimotor cortex},
	pages = {2493--2511}
}

@phdthesis{williams_david_elwyn_development_2018,
	type = {{PhD}},
	title = {Development and validation of a biplane fluoroscopy system to quantify in-vivo knee kinematics.},
	school = {Cardiff University},
	author = {Williams, David Elwyn},
	year = {2018}
}

@misc{noauthor_siemens_nodate,
	type = {Generic {Template}},
	title = {Siemens {Hand} {Wrist} 16 channel {MRI} coil; sample data},
	copyright = {2019},
	url = {https://www.siemens-healthineers.com/en-uk/medical-imaging/magnetic-resonance-imaging/options-and-upgrades/coils/hand-wrist-16},
	abstract = {16 channel coil for high-resolution hand and wrist  imaging.},
	language = {en},
	urldate = {2019-04-27}
}

@misc{noauthor_biplane_nodate,
	title = {biplane fluoroscopy hand movement - {Google} {Search}},
	url = {https://www.google.com/search?q=biplane+fluoroscopy+hand+movement&rlz=1C5CHFA_enGB780GB780&source=lnms&tbm=isch&sa=X&ved=0ahUKEwjTnb2bi-7hAhV8UhUIHfDAAVYQ_AUIEygA&biw=1912&bih=916#imgrc=55UxG00YSCnSvM:},
	urldate = {2019-04-26}
}

@article{guan_mobile_2016,
	title = {Mobile {Biplane} {X}-{Ray} {Imaging} {System} for {Measuring} {3D} {Dynamic} {Joint} {Motion} {During} {Overground} {Gait}},
	volume = {35},
	issn = {1558-254X},
	doi = {10.1109/TMI.2015.2473168},
	abstract = {Most X-ray fluoroscopy systems are stationary and impose restrictions on the measurement of dynamic joint motion; for example, knee-joint kinematics during gait is usually measured with the subject ambulating on a treadmill. We developed a computer-controlled, mobile, biplane, X-ray fluoroscopy system to track human body movement for high-speed imaging of 3D joint motion during overground gait. A robotic gantry mechanism translates the two X-ray units alongside the subject, tracking and imaging the joint of interest as the subject moves. The main aim of the present study was to determine the accuracy with which the mobile imaging system measures 3D knee-joint kinematics during walking. In vitro experiments were performed to measure the relative positions of the tibia and femur in an intact human cadaver knee and of the tibial and femoral components of a total knee arthroplasty (TKA) implant during simulated overground gait. Accuracy was determined by calculating mean, standard deviation and root-mean-squared errors from differences between kinematic measurements obtained using volumetric models of the bones and TKA components and reference measurements obtained from metal beads embedded in the bones. Measurement accuracy was enhanced by the ability to track and image the joint concurrently. Maximum root-mean-squared errors were 0.33 mm and 0.65° for translations and rotations of the TKA knee and 0.78 mm and 0.77° for translations and rotations of the intact knee, which are comparable to results reported for treadmill walking using stationary biplane systems. System capability for in vivo joint motion measurement was also demonstrated for overground gait.},
	language = {eng},
	number = {1},
	journal = {IEEE transactions on medical imaging},
	author = {Guan, Shanyuanye and Gray, Hans A. and Keynejad, Farzad and Pandy, Marcus G.},
	month = jan,
	year = {2016},
	pmid = {26316030},
	keywords = {Aged, Algorithms, Biomechanical Phenomena, Female, Fluoroscopy, Gait, Humans, Imaging, Three-Dimensional, Knee Joint, Models, Biological},
	pages = {326--336}
}

@article{pei_shape_2010,
	title = {Shape invariant coding of motion direction in somatosensory cortex},
	volume = {8},
	issn = {1545-7885},
	doi = {10.1371/journal.pbio.1000305},
	abstract = {Invariant representations of stimulus features are thought to play an important role in producing stable percepts of objects. In the present study, we assess the invariance of neural representations of tactile motion direction with respect to other stimulus properties. To this end, we record the responses evoked in individual neurons in somatosensory cortex of primates, including areas 3b, 1, and 2, by three types of motion stimuli, namely scanned bars and dot patterns, and random dot displays, presented to the fingertips of macaque monkeys. We identify a population of neurons in area 1 that is highly sensitive to the direction of stimulus motion and whose motion signals are invariant across stimulus types and conditions. The motion signals conveyed by individual neurons in area 1 can account for the ability of human observers to discriminate the direction of motion of these stimuli, as measured in paired psychophysical experiments. We conclude that area 1 contains a robust representation of motion and discuss similarities in the neural mechanisms of visual and tactile motion processing.},
	language = {eng},
	number = {2},
	journal = {PLoS biology},
	author = {Pei, Yu-Cheng and Hsiao, Steven S. and Craig, James C. and Bensmaia, Sliman J.},
	month = feb,
	year = {2010},
	pmid = {20126380},
	pmcid = {PMC2814823},
	keywords = {Action Potentials, Animals, Female, Humans, Macaca, Male, Motion Perception, Skin, Somatosensory Cortex, Touch},
	pages = {e1000305}
}

@article{dalecki_tactile_1995,
	title = {Tactile perception of ultrasound},
	volume = {97},
	issn = {0001-4966},
	abstract = {In this investigation, acoustic radiation force was used as a stimulus to determine the threshold for tactile perception in the human finger and upper forearm as a function of frequency and pulse duration. Initially, a small (1.8-cm2) acoustically reflecting disk was affixed to the anatomical exposure site to maximize the delivered radiation force. Exposures were performed using a 2.2-MHz unfocused source modulated to produce square waves at 50, 100, 200, 500, and 1000 Hz. For the finger, maximum tactile sensitivity occurred at 200 Hz with a threshold radiation force of approximately 0.4 mN. For single pulses of 1 to 100 ms at 2.2 MHz, the threshold forces were an order of magnitude greater than for continuous exposure modulated at 200 Hz. Thresholds for pulse durations of 0.1 ms were somewhat greater than for pulses longer than 1 ms. Subsequently, thresholds of tactile perception were determined for direct exposure of the upper forearm (avoiding bone) to single pulses of 2.2-MHz ultrasound. Comparison of perception thresholds with and without a reflecting material over the tissue were consistent with the hypothesis that the tactile sensation experienced when tissue is exposed to ultrasound is its response to the radiation force associated with the transfer of momentum from the sound field to the tissue medium.},
	language = {eng},
	number = {5 Pt 1},
	journal = {The Journal of the Acoustical Society of America},
	author = {Dalecki, D. and Child, S. Z. and Raeman, C. H. and Carstensen, E. L.},
	month = may,
	year = {1995},
	pmid = {7759656},
	keywords = {Acoustics, Differential Threshold, Humans, Perception, Psychometrics, Touch, Ultrasonics},
	pages = {3165--3170}
}

@article{long_rendering_2014,
	title = {Rendering {Volumetric} {Haptic} {Shapes} in {Mid}-air {Using} {Ultrasound}},
	volume = {33},
	issn = {0730-0301},
	url = {http://doi.acm.org/10.1145/2661229.2661257},
	doi = {10.1145/2661229.2661257},
	abstract = {We present a method for creating three-dimensional haptic shapes in mid-air using focused ultrasound. This approach applies the principles of acoustic radiation force, whereby the non-linear effects of sound produce forces on the skin which are strong enough to generate tactile sensations. This mid-air haptic feedback eliminates the need for any attachment of actuators or contact with physical devices. The user perceives a discernible haptic shape when the corresponding acoustic interference pattern is generated above a precisely controlled two-dimensional phased array of ultrasound transducers. In this paper, we outline our algorithm for controlling the volumetric distribution of the acoustic radiation force field in the form of a three-dimensional shape. We demonstrate how we create this acoustic radiation force field and how we interact with it. We then describe our implementation of the system and provide evidence from both visual and technical evaluations of its ability to render different shapes. We conclude with a subjective user evaluation to examine users' performance for different shapes.},
	number = {6},
	urldate = {2019-04-17},
	journal = {ACM Trans. Graph.},
	author = {Long, Benjamin and Seah, Sue Ann and Carter, Tom and Subramanian, Sriram},
	month = nov,
	year = {2014},
	keywords = {3D haptic shapes, acoustic radiation forces, tactile displays},
	pages = {181:1--181:10}
}

@article{bembenek_prognostic_2012,
	title = {The prognostic value of motor-evoked potentials in motor recovery and functional outcome after stroke - a systematic review of the literature.},
	volume = {27},
	number = {2},
	journal = {Funct. Neurol.},
	author = {Bembenek, Jan Pawel and Kurczych, Katarzyna and Karli Nski, Michal and Czlonkowska, Anna},
	month = apr,
	year = {2012},
	pages = {79--84}
}

@article{gentaz_role_1996,
	title = {Role of gravitational cues in the haptic perception of orientation},
	volume = {58},
	issn = {0031-5117},
	abstract = {The haptic perception of vertical, horizontal, +45 degrees-oblique, and +135 degrees-oblique orientations was studied in adults. The purpose was to establish whether the gravitational cues provided by the scanning arm-hand system were involved in the haptic oblique effect (lower performances in oblique orientations than in vertical-horizontal ones) and more generally in the haptic coding of orientation. The magnitude of these cues was manipulated by changing gravity constraints, and their variability was manipulated by changing the planes in which the task was performed (horizontal, frontal, and sagittal). In Experiment 1, only the horizontal plane was tested, either with the forearm resting on the disk supporting the rod ("supported forearm" condition) or with the forearm unsupported in the air. In the latter case, antigravitational forces were elicited during scanning. The oblique effect was present in the "unsupported" condition and was absent in the "supported" condition. In Experiment 2, the three planes were tested, either in a "natural" or in a "lightened forearm" condition in which the gravitational cues were reduced by lightening the subject's forearm. The magnitude of the oblique effect was lower in the "lightened" condition than in the "natural" one, and there was no plane effect. In Experiment 3, the subject's forearm was loaded with either a 500- or a 1,000-g bracelet, or it was not loaded. The oblique effect was the same in the three conditions, and the plane effect (lower performances in the horizontal plane than in the frontal and sagittal ones) was present only when the forearm was loaded. Taken together, these results suggested that gravitational cues may play a role in haptic coding of orientation, although the effects of decreasing or increasing these cues are not symmetrical.},
	language = {eng},
	number = {8},
	journal = {Perception \& Psychophysics},
	author = {Gentaz, E. and Hatwell, Y.},
	month = nov,
	year = {1996},
	pmid = {8961837},
	keywords = {Adult, Cues, Female, Gravitation, Humans, Kinesthesis, Male, Orientation, Proprioception, Psychophysics, Sensory Deprivation, Stereognosis, Touch, Weight Perception},
	pages = {1278--1292}
}
@article{li_oblique_2003,
	title = {Oblique effect: a neural basis in the visual cortex},
	volume = {90},
	issn = {0022-3077},
	shorttitle = {Oblique effect},
	doi = {10.1152/jn.00954.2002},
	abstract = {The details of oriented visual stimuli are better resolved when they are horizontal or vertical rather than oblique. This "oblique effect" has been confirmed in numerous behavioral studies in humans and to some extent in animals. However, investigations of its neural basis have produced mixed and inconclusive results, presumably due in part to limited sample sizes. We have used a database to analyze a population of 4,418 cells in the cat's striate cortex to determine possible differences as a function of orientation. We find that both the numbers of cells and the widths of orientation tuning vary as a function of preferred orientation. Specifically, more cells prefer horizontal and vertical orientations compared with oblique angles. The largest population of cells is activated by orientations close to horizontal. In addition, orientation tuning widths are most narrow for cells preferring horizontal orientations. These findings are most prominent for simple cells tuned to high spatial frequencies. Complex cells and simple cells tuned to low spatial frequencies do not exhibit these anisotropies. For a subset of simple cells from our population (n = 104), we examined the relative contributions of linear and nonlinear mechanisms in shaping orientation tuning curves. We find that linear contributions alone do not account for the narrower tuning widths at horizontal orientations. By modeling simple cells as linear filters followed by static expansive nonlinearities, our analysis indicates that horizontally tuned cells have a greater nonlinear component than those tuned to other orientations. This suggests that intracortical mechanisms play a major role in shaping the oblique effect.},
	language = {eng},
	number = {1},
	journal = {Journal of Neurophysiology},
	author = {Li, Baowang and Peterson, Matthew R. and Freeman, Ralph D.},
	month = jul,
	year = {2003},
	pmid = {12611956},
	keywords = {Action Potentials, Animals, Cats, Electrophysiology, Neurons, Orientation, Visual Cortex, Visual Perception},
	pages = {204--217}
}

@article{furmanski_oblique_2000,
	title = {An oblique effect in human primary visual cortex},
	volume = {3},
	issn = {1097-6256},
	doi = {10.1038/75702},
	abstract = {Visual perception critically depends on orientation-specific signals that arise early in visual processing. Humans show greater behavioral sensitivity to gratings with horizontal or vertical (0 degrees /90 degrees; 'cardinal') orientations than to other, 'oblique' orientations. Here we used functional magnetic resonance imaging (fMRI) to measure an asymmetry in the responses of human primary visual cortex (V1) to oriented stimuli. We found that neural responses in V1 were larger for cardinal stimuli than for oblique (45 degrees /135 degrees ) stimuli. Thus the fMRI pattern in V1 closely resembled subjects' behavioral judgments; responses in V1 were greater for those orientations that yielded better perceptual performance.},
	language = {eng},
	number = {6},
	journal = {Nature Neuroscience},
	author = {Furmanski, C. S. and Engel, S. A.},
	month = jun,
	year = {2000},
	pmid = {10816307},
	keywords = {Form Perception, Humans, Magnetic Resonance Imaging, Orientation, Photic Stimulation, Reference Values, Visual Cortex},
	pages = {535--536}
}

@article{appelle_perception_1972,
	title = {Perception and discrimination as a function of stimulus orientation: {The} "oblique effect" in man and animals},
	volume = {78},
	issn = {1939-1455(Electronic),0033-2909(Print)},
	shorttitle = {Perception and discrimination as a function of stimulus orientation},
	doi = {10.1037/h0033117},
	abstract = {A review of both behavioral and neurophysiological studies of orientation preferences indicates that performance for a large variety of perceptual tasks is superior for stimuli aligned in horizontal or vertical orientations, as compared to stimuli in oblique orientations. This phenomenon appears in the human adult and child and throughout the animal kingdom. Neurophysiological mechanisms for orientation analysis have been found in the higher visual pathways of many animals, and the suggestive evidence is compelling that these mechanisms underlie the orientation preferences reported behaviorally. Additional methods for determining the cause of these effects are suggested. (11 ref.) (PsycINFO Database Record (c) 2016 APA, all rights reserved)},
	number = {4},
	journal = {Psychological Bulletin},
	author = {Appelle, Stuart},
	year = {1972},
	keywords = {Animals, Spatial Orientation (Perception), Visual Discrimination, Visual Perception},
	pages = {266--278}
}

@article{lechelt_spatial_1988,
	title = {Spatial asymmetries in tactile discrimination of line orientation: a comparison of the sighted, visually impaired, and blind},
	volume = {17},
	issn = {0301-0066},
	shorttitle = {Spatial asymmetries in tactile discrimination of line orientation},
	doi = {10.1068/p170579},
	abstract = {Thresholds for tactile discrimination of stimulus orientation discrepancy from standard or referent vertical, horizontal, and diagonal orientations were determined for sighted, visually impaired, and blind subject groups. The stimuli were presented to the ventral distal portion of the tip of the subject's left index finger via an Optacon. Although the subject groups did not differ in overall discrimination accuracy, for each group the deviations from vertical and horizontal standard orientations were discriminated reliably more accurately than the deviations from standard diagonals, ie the oblique effect was obtained. The bases for this tactual spatial anisotrophic effect appear to reflect both sensory--neurological and experiential factors.},
	language = {eng},
	number = {5},
	journal = {Perception},
	author = {Lechelt, E. C.},
	year = {1988},
	pmid = {3249665},
	keywords = {Attention, Blindness, Discrimination Learning, Humans, Orientation, Pilot Projects, Stereognosis},
	pages = {579--585}
}

@article{gentaz_haptic_1995,
	title = {The haptic 'oblique effect' in children's and adults' perception of orientation},
	volume = {24},
	issn = {0301-0066},
	doi = {10.1068/p240631},
	abstract = {The haptic perception of vertical, horizontal, and diagonal orientations was studied in children (aged 7 and 9 years) and in adults. The purpose was to test the hypothesis that the haptic oblique effect results from the different scanning movements at work when one hand explores an oblique standard and the other hand sets the response rod. In experiment 1, blindfolded subjects reproduced the orientation of a standard rod presented in either the frontal, the horizontal, or the sagittal plane, and this task was achieved either ipsilaterally (the same hand explored the standard and set the response rod) or contralaterally (one hand explored the standard and the other hand set the response rod). Since, in the sagittal plane, scanning movements are analogous when the left and right hands explore oblique orientations, no oblique effect should be observed in this condition if the hypothesis is valid. Moreover, a development effect should be observed, since young children generally rely more on movement coding than do older children and adults. Results did not support these predictions: the same oblique effect appeared in the frontal and the sagittal planes both in the ipsilateral and in the contralateral condition, and the effect of age was not in the direction predicted by the hypothesis. The results were consistent with the hypothesis in the horizontal plane only. Experiments 2 and 3 provided further tests of this hypothesis but both failed to support it. Taken together, the results of these three experiments did not support the assumption and it is suggested that the haptic oblique effect may be linked to the gravitational cues provided by the arm-hand system when it acts in the three spatial planes.},
	language = {eng},
	number = {6},
	journal = {Perception},
	author = {Gentaz, E. and Hatwell, Y.},
	year = {1995},
	pmid = {7478904},
	keywords = {Adult, Attention, Child, Child Development, Female, Functional Laterality, Humans, Male, Orientation, Psychophysics, Stereognosis},
	pages = {631--646}
}

@article{miller_cortical_2010,
	title = {Cortical activity during motor execution, motor imagery, and imagery-based online feedback},
	volume = {107},
	issn = {1091-6490},
	doi = {10.1073/pnas.0913697107},
	abstract = {Imagery of motor movement plays an important role in learning of complex motor skills, from learning to serve in tennis to perfecting a pirouette in ballet. What and where are the neural substrates that underlie motor imagery-based learning? We measured electrocorticographic cortical surface potentials in eight human subjects during overt action and kinesthetic imagery of the same movement, focusing on power in "high frequency" (76-100 Hz) and "low frequency" (8-32 Hz) ranges. We quantitatively establish that the spatial distribution of local neuronal population activity during motor imagery mimics the spatial distribution of activity during actual motor movement. By comparing responses to electrocortical stimulation with imagery-induced cortical surface activity, we demonstrate the role of primary motor areas in movement imagery. The magnitude of imagery-induced cortical activity change was approximately 25\% of that associated with actual movement. However, when subjects learned to use this imagery to control a computer cursor in a simple feedback task, the imagery-induced activity change was significantly augmented, even exceeding that of overt movement.},
	language = {eng},
	number = {9},
	journal = {Proceedings of the National Academy of Sciences of the United States of America},
	author = {Miller, Kai J. and Schalk, Gerwin and Fetz, Eberhard E. and den Nijs, Marcel and Ojemann, Jeffrey G. and Rao, Rajesh P. N.},
	month = mar,
	year = {2010},
	pmid = {20160084},
	pmcid = {PMC2840149},
	keywords = {Adolescent, Adult, Biofeedback, Psychology, Cerebral Cortex, Child, Electric Stimulation, Electrocardiography, Female, Humans, Male, Middle Aged, Motor Activity, Young Adult},
	pages = {4430--4435}
}

@article{gallichan_retrospective_2016,
	title = {Retrospective correction of involuntary microscopic head movement using highly accelerated fat image navigators ({3D} {FatNavs}) at {7T}},
	volume = {75},
	issn = {1522-2594},
	doi = {10.1002/mrm.25670},
	abstract = {PURPOSE: The goal of the present study was to use a three-dimensional (3D) gradient echo volume in combination with a fat-selective excitation as a 3D motion navigator (3D FatNav) for retrospective correction of microscopic head motion during high-resolution 3D structural scans of extended duration. The fat excitation leads to a 3D image that is itself sparse, allowing high parallel imaging acceleration factors--with the additional advantage of a minimal disturbance of the water signal used for the host sequence.
METHODS: A 3D FatNav was inserted into two structural protocols: an inversion-prepared gradient echo at 0.33 × 0.33 × 1.00 mm resolution and a turbo spin echo at 600 μm isotropic resolution.
RESULTS: Motion estimation was possible with high precision, allowing retrospective motion correction to yield clear improvements in image quality, especially in the conspicuity of very small blood vessels.
CONCLUSION: The highly accelerated 3D FatNav allowed motion correction with noticeable improvements in image quality, even for head motion which was small compared with the voxel dimensions of the host sequence.},
	language = {eng},
	number = {3},
	journal = {Magnetic Resonance in Medicine},
	author = {Gallichan, Daniel and Marques, José P. and Gruetter, Rolf},
	month = mar,
	year = {2016},
	pmid = {25872755},
	keywords = {Adult, Brain, FatNavs, Head Movements, Humans, Imaging, Three-Dimensional, Magnetic Resonance Imaging, Young Adult, navigators, retrospective motion correction},
	pages = {1030--1039}
}

@article{kolasinski_action_2019,
	title = {Action kinematics as an organising principle in the cortical control of human hand movement},
	journal = {In Review},
	author = {Kolasinski, J and Dima, DC and Mehler, DMA and Stevenson, A and Valadan, S and Kusmia, S and Rossiter, HE},
	year = {2019}
}

@article{mccurry_japan_2015,
	title = {Japan will be model for future super-ageing societies},
	volume = {386},
	issn = {0140-6736, 1474-547X},
	url = {https://www.thelancet.com/journals/lancet/article/PIIS0140-6736(15)00525-5/abstract},
	doi = {10.1016/S0140-6736(15)00525-5},
	abstract = {The first in a series of symposia on ageing took place in Japan last week and concluded
that there will be valuable lessons to be learned from the country. Justin McCurry
reports from Tokyo.},
	language = {English},
	number = {10003},
	urldate = {2019-03-20},
	journal = {The Lancet},
	author = {McCurry, Justin},
	month = oct,
	year = {2015},
	pmid = {26530607},
	pages = {1523}
}

@article{carmeli_aging_2003,
	title = {The {Aging} {Hand}},
	volume = {58},
	issn = {1079-5006},
	url = {https://academic.oup.com/biomedgerontology/article/58/2/M146/593573},
	doi = {10.1093/gerona/58.2.M146},
	abstract = {Abstract.  Hand function decreases with age in both men and women, especially after the age of 65 years. A review is presented of anatomical and physiological c},
	language = {en},
	number = {2},
	urldate = {2019-03-20},
	journal = {The Journals of Gerontology: Series A},
	author = {Carmeli, Eli and Patish, Hagar and Coleman, Raymond},
	month = feb,
	year = {2003},
	pages = {M146--M152}
}

@article{tremblay_tactile_2003,
	title = {Tactile spatial acuity in elderly persons: assessment with grating domes and relationship with manual dexterity},
	volume = {20},
	issn = {0899-0220},
	shorttitle = {Tactile spatial acuity in elderly persons},
	url = {https://doi.org/10.1080/0899022031000105154},
	doi = {10.1080/0899022031000105154},
	abstract = {In this study, we sought to better define the limit of spatial resolution at the fingertips of elderly participants (n = 30, age 60-95 years) using an extended set of JVP grating domes, incorporating four new grating dimensions (2.5-, 3.5-, 4.0- and 4.5-mm width). A secondary aim was to examine whether deficits in tactile acuity could be related to hand dysfunction in older adults. Spatial resolution thresholds were determined by the finest grating whose orientation (dominant index finger) could be reported reliably. Manual dexterity was assessed with the Grooved Pegboard Test (GPT). The extended set of domes improved threshold measurements in a majority of participants (21/30). Still, accurate threshold estimates could not be obtained in one third of the participants, mostly in the older age group (8/9, 74-95 years). Grating resolution thresholds at the index finger were strongly correlated (r = 0.66, p{\textless}0.01) with dexterity scores derived from the GPT. From these results, we conclude that the 2.5- and 3.5-mm grating domes are suitable additions when assessing spatial acuity at the fingertips of older subjects between 60 and 70 years of age (mean threshold, 2.7 ± 0.6 mm). For the older ones, the 4.0- and 4.5-mm domes can improve threshold measurements but interpretation of values can be complicated by the presence of undiagnosed pathologies (e.g., diffuse polyneuropathy) as people advance in age. The strong relationship between grating resolution thresholds and dexterity scores indicates that an impaired spatial acuity at the fingertips may translate into great difficulties in tasks requiring fine manipulations. These findings have important implications for the assessment of hand function in older adults.},
	number = {2},
	urldate = {2019-03-20},
	journal = {Somatosensory \& Motor Research},
	author = {Tremblay, François and Wong, Kim and Sanderson, Robin and Coté, Leanne},
	month = jan,
	year = {2003},
	keywords = {Aging And Manual Dexterity, Spatial Acuity, Tactile Sensibility, Touch},
	pages = {127--132}
}

@article{shiffman_effects_1992,
	title = {Effects of {Aging} on {Adult} {Hand} {Function}},
	volume = {46},
	issn = {0272-9490},
	url = {http://ajot.aota.org/Article.aspx?doi=10.5014/ajot.46.9.785},
	doi = {10.5014/ajot.46.9.785},
	language = {en},
	number = {9},
	urldate = {2019-03-20},
	journal = {American Journal of Occupational Therapy},
	author = {Shiffman, L. M.},
	month = sep,
	year = {1992},
	pages = {785--792}
}

@techreport{noauthor_health_2017,
	title = {Health {Survey} for {England}, 2016},
	url = {https://digital.nhs.uk/data-and-information/publications/statistical/health-survey-for-england/health-survey-for-england-2016},
	abstract = {We’re the national information and technology partner to the health and social care system using digital technology to transform the NHS and social care},
	language = {en},
	urldate = {2019-03-20},
	institution = {NHS Digital},
	year = {2017}
}

@book{clarkson_inclusive_2013,
	title = {Inclusive {Design}: {Design} for the {Whole} {Population}},
	isbn = {978-1-4471-0001-0},
	shorttitle = {Inclusive {Design}},
	abstract = {Inclusive Design: What's in It for Me? presents a comprehensive review of current practice in inclusive design. With emphasis on new ideas for improvement and arguments for wider implementation in future, a unique combination of leading opinions on inclusive design from both industry and academia are offered. The theme throughout encourages a positive view of inclusive design as a good and profitable process and to produce a change to more effective approaches to "design for all". Inclusive Design is composed of two parts with a common chapter structure so that the business and design arguments in favour of inclusive design can be easily compared and assimilated: The Business Case presents the industrial and management benefits of inclusive design. It concentrates on demographic, legal and ethical reasons for all businesses being better off taking inclusivity into account in the design of their products or services. Case histories demonstrating the commercial success of inclusive design are drawn from the experiences of companies such as Tesco, Fiat and The Royal Mail. The Designers' Case focuses on the factors a designer needs to take into account when dealing with inclusivity. "Who is going to use my design?" "What do they need from my design?" "How do I take any medical needs into account?" "Just how "inclusive" is my design?" are all questions answered in this section which presents the necessary tools for effective inclusive design. This part of the book aims to convince a designer that inclusive design is a realistic goal. Inclusive Design will appeal to designers, researchers and students and to managers making decisions about the research and design strategies of their companies.},
	language = {en},
	publisher = {Springer Science \& Business Media},
	author = {Clarkson, P. John and Coleman, Roger and Keates, Simeon and Lebbon, Cherie},
	month = jun,
	year = {2013},
	note = {Google-Books-ID: z2vjBwAAQBAJ},
	keywords = {Business \& Economics / Research \& Development, Science / General, Technology \& Engineering / Electronics / General, Technology \& Engineering / Industrial Design / General, Technology \& Engineering / Industrial Design / Product, Technology \& Engineering / Manufacturing, Technology \& Engineering / Mechanical, Technology \& Engineering / Technical \& Manufacturing Industries \& Trades}
}

@misc{noauthor_world_2017,
	title = {World {Population} {Prospects} - {United} {Nations} {DESA}/{Population} {Division}},
	url = {https://population.un.org/wpp/Graphs/Probabilistic/POP/65plus/},
	urldate = {2019-03-20},
	year = {2017}
}

@book{noauthor_global_2017,
	title = {Global action plan on the public health response to dementia: 2017 - 2025},
	isbn = {978-92-4-151348-7},
	url = {http://www.who.int/mental_health/neurology/dementia/action_plan_2017_2025/en/},
	urldate = {2019-03-20},
	publisher = {World Health Organisation},
	year = {2017}
}

@article{grady_cognitive_2012,
	title = {The cognitive neuroscience of ageing},
	volume = {13},
	copyright = {2012 Nature Publishing Group},
	issn = {1471-0048},
	url = {https://www.nature.com/articles/nrn3256},
	doi = {10.1038/nrn3256},
	abstract = {The availability of neuroimaging technology has spurred a marked increase in the human cognitive neuroscience literature, including the study of cognitive ageing. Although there is a growing consensus that the ageing brain retains considerable plasticity of function, currently measured primarily by means of functional MRI, it is less clear how age differences in brain activity relate to cognitive performance. The field is also hampered by the complexity of the ageing process itself and the large number of factors that are influenced by age. In this Review, current trends and unresolved issues in the cognitive neuroscience of ageing are discussed.},
	language = {en},
	number = {7},
	urldate = {2019-03-20},
	journal = {Nature Reviews Neuroscience},
	author = {Grady, Cheryl},
	month = jul,
	year = {2012},
	pages = {491--505}
}

@article{aniansson_evaluation_1980,
	title = {Evaluation of functional capacity in activities of daily living in 70-year-old men and women.},
	volume = {12},
	issn = {0036-5505},
	url = {http://europepmc.org/abstract/med/7268322},
	abstract = {Abstract: Various activities of daily living of importance for an independent and active life were studied in 70-year-old systematically selected men (n =...},
	language = {eng},
	number = {4},
	urldate = {2019-03-20},
	journal = {Scandinavian journal of rehabilitation medicine},
	author = {Aniansson, A. and Rundgren, A. and Sperling, L.},
	year = {1980},
	pmid = {7268322},
	pages = {145--154}
}

@techreport{noauthor_care_2014,
	title = {Care {Act}},
	url = {http://www.legislation.gov.uk/ukpga/2014/23/contents/enacted},
	language = {eng},
	urldate = {2019-03-20},
	institution = {UK Government},
	year = {2014}
}

@techreport{lloyd_bigger_2014,
	title = {The bigger picture: understanding disability and care in {England}’s older population - {Prevention} {Library} - {SCIE}},
	shorttitle = {The bigger picture},
	abstract = {Explores disability and care at a national, regional and local authority level in England. The report brings together data from Census 2011, DWP and HSCIC ‘administrative data’, as well as from Wave 6 of the English Longitudinal Study of Ageing, to look at the prevalence of disability, need and care of different types, and to paint a picture of the lives of different groups. In particular, Chapter 3 provides a snapshot of disability and care in the older population in England, identifying key results. Chapter 4 looks in detail at the lives of older people with limited day-to-day activities, from their health characteristics to their living situation. Chapter 5 explores the characteristics of older people receiving unpaid and paid care including the overall adequacy of their care, as well as older people with substantial levels of disability who experience difficulty undertaking three or more ‘activities of daily living’. Chapter 6 explores the interaction of older people experiencing limited day-to-day activities with public support, i.e. disability benefits and the local authority care and support system. Chapter 7 examines the prevalence of unpaid older carers and the outcomes they experience, as well as the extent of local authority support for them. The report shows that around half of the 65+ population in England reported their day-to-day activities were limited. Of the 6.7 per cent of the older population living at home in England who reported difficulty undertaking three or more activities of daily living, around 70,000 did not receive any care, and could therefore be classed as experiencing substantial unmet need. Around 20 per cent of older carers experienced self-care (ADL) difficulties themselves. (Edited publisher abstract)},
	language = {en},
	urldate = {2019-03-20},
	institution = {Strategic Society Centre, Independent Age},
	author = {Lloyd, James and Ross, Andy},
	year = {2014}
}

@article{golestani_longitudinal_2013,
	title = {Longitudinal evaluation of resting-state {FMRI} after acute stroke with hemiparesis},
	volume = {27},
	issn = {1552-6844},
	doi = {10.1177/1545968312457827},
	abstract = {BACKGROUND: Functional magnetic resonance imaging (fMRI) of motor impairment after stroke strongly depends on patient effort and capacity to make a movement. Hence fMRI has had limited use in clinical management. Alternatively, resting-state fMRI (ie, with no task) can elucidate the brain's functional connections by determining temporal synchrony between brain regions.
OBJECTIVE: The authors examined whether resting-state fMRI can elucidate the disruption of functional connections within hours of ischemic stroke as well as during recovery.
METHODS: A total of 51 ischemic stroke patients--31 with mild-to-moderate hand deficits (National Institutes of Health Stroke Scale [NIHSS] motor score ≥1) and 20 with NIHSS score of 0--underwent resting-state fMRI at {\textless}24 hours, 7 days, and 90 days poststroke; 15 age-matched healthy individuals participated in 1 session. Using the resting-state fMRI signal from the ipsilesional motor cortex, the strength of functional connections with the contralesional motor cortex was computed. Whole-brain maps of the resting-state motor network were also generated and compared between groups and sessions.
RESULTS: Within hours poststroke, patients with motor deficits exhibited significantly lower connectivity than controls (P = .02) and patients with no motor impairment (P = .03). Connectivity was reestablished after 7 days in recovered (ie, NIHSS score = 0) participants. After 90 days, recovered patients exhibited normal motor connectivity; however, reduced connectivity with subcortical regions associated with effort and cognitive processing remained.
CONCLUSION: Resting-state fMRI within hours of ischemic stroke can demonstrate the impact of stroke on functional connections throughout the brain. This tool has the potential to help select appropriate stroke therapies in an acute imaging setting and to monitor the efficacy of rehabilitation.},
	language = {eng},
	number = {2},
	journal = {Neurorehabilitation and Neural Repair},
	author = {Golestani, Ali-Mohammad and Tymchuk, Sarah and Demchuk, Andrew and Goodyear, Bradley G. and {VISION-2 Study Group}},
	month = feb,
	year = {2013},
	pmid = {22995440},
	keywords = {Adult, Aged, Aged, 80 and over, Brain, Brain Mapping, Female, Functional Laterality, Humans, Image Processing, Computer-Assisted, Longitudinal Studies, Magnetic Resonance Imaging, Male, Middle Aged, Oxygen, Paresis, Rest, Stroke},
	pages = {153--163}
}

@article{shelton_effect_2001,
	title = {Effect of lesion location on upper limb motor recovery after stroke},
	volume = {32},
	issn = {1524-4628},
	abstract = {BACKGROUND AND PURPOSE: The purpose of this study was to assess the effects of stroke involvement of primary and secondary hemispheric motor systems and corticofugal tracts on arm and hand recovery.
METHODS: Forty-one patients participating in an inpatient stroke rehabilitation database, admitted 17+/-2 (SEM) days after initial unilateral hemispheric ischemic stroke, with neuroimaging studies performed {\textgreater}48 hours after stroke and with minimal upper limb (UL) movement (admission Fugl-Meyer UL motor scores {\textless}/=9; normal score, 58) were studied. Patients were divided into 3 groups according to their UL discharge Fugl-Meyer score: 0 to 9, no/poor recovery; 10 to 18, well-defined flexion-extension synergies; and {\textgreater}18, synergies+isolated movements. Lesions affecting the following structures were recorded: primary motor cortex, premotor area, supplementary motor area, anterior half of the middle third of corona radiata (secondary motor efferents), posterior half of the middle third of corona radiata (primary motor efferents), genu, anterior and posterior limbs of the internal capsule (PLIC), basal ganglia, and thalamus. chi(2) Analysis and ANOVA were used to study the significance of stroke location on UL motor recovery.
RESULTS: The effect of involvement of primary, premotor, or supplementary motor areas on motor recovery did not reach statistical significance. Patients with purely cortical stroke were likely to recover UL isolated movement (3 of 4) compared with purely subcortical (1 of 17) or mixed cortical-subcortical stroke location (2 of 20) (P:=0.009). Of those with cortical, subcortical, or mixed cortical plus subcortical lesions sparing the PLIC, 5 of 13 recovered isolated UL movement (P:=0.01). Only 1 of 28 patients with involvement of the PLIC plus adjacent corona radiata, basal ganglia, or thalamus recovered isolated UL movement (P:=0.01). Patients with small lacunar strokes affecting only the PLIC did not have sufficient motor deficits 2 weeks after stroke to meet inclusion criteria.
CONCLUSIONS: The probability of recovery of isolated UL movement decreases progressively with lesion location as follows: cortex, corona radiata, and PLIC. This is consistent with our current understanding of redundant cortical motor representation and convergence of corticofugal motor efferents as they pass through the corona radiata to the PLIC.},
	language = {eng},
	number = {1},
	journal = {Stroke},
	author = {Shelton, F. N. and Reding, M. J.},
	month = jan,
	year = {2001},
	pmid = {11136923},
	keywords = {Activities of Daily Living, Aged, Arm, Demography, Female, Hemiplegia, Humans, Male, Motor Activity, Neuropsychological Tests, Recovery of Function, Severity of Illness Index, Stroke, Stroke Rehabilitation, Treatment Outcome},
	pages = {107--112}
}

@article{page_size_2013,
	title = {Size {Doesn}’t {Matter}: {Cortical} {Stroke} {Lesion} {Volume} is {Not} {Associated} with {Upper} {Extremity} {Motor} {Impairment} and {Function} in {Mild}, {Chronic}, {Hemiparesis}},
	volume = {94},
	issn = {0003-9993},
	shorttitle = {Size {Doesn}’t {Matter}},
	url = {https://www.ncbi.nlm.nih.gov/pmc/articles/PMC3733358/},
	doi = {10.1016/j.apmr.2013.01.010},
	abstract = {Objective
To determine: (a) the relationship between lesion volume and upper extremity (UE) motor impairment using the UE section of the Fugl-Meyer (FM); and (b) the relationship between lesion volume and UE functional outcomes using the Arm Motor Ability Test (AMAT) Functional Ability (FA) and Time scales.

Design
Secondary, retrospective analysis of randomized controlled trial data

Setting
Not applicable

Participants
139 subjects with chronic stroke (83 males; mean age of all subjects = 56.7 ± 11.2 years; mean time since stroke onset = 59.6 ± 65.6 months; 90 subjects with right hemiparesis) and stable, active, distal UE movement.

Intervention
Data were collected related to subjects’ lesion volum and UE movement prior to their participation in a multicenter randomized controlled trial.

Main Outcome Measures
The FM and the AMAT.

Results
Neither age nor lesion volume was related to FM performance. The p-value for the regression coefficient of lesion volume was 0.045 in the AMAT FA model and 0.016 in the AMAT Time model. Lesion volume accounted for only an additional 1.7\% (AMAT FA) to 3.1\% (AMAT Time) of the variability in motor function, and was not clinically meaningful.

Conclusions
Data suggest no relationship between lesion volume and UE impairment, and a small, clinically insignificant relationship between lesion volume and UE motor function. Stroke affects metabolic changes in intact regions, and causes diffuse structural loss in anatomically remote regions from the infarction. These other factors may account for variance in motor outcomes following stroke.},
	number = {5},
	urldate = {2019-03-13},
	journal = {Archives of physical medicine and rehabilitation},
	author = {Page, Stephen J. and Gauthier, Lynne and White, Susan},
	month = may,
	year = {2013},
	pmid = {23337427},
	pmcid = {PMC3733358},
	pages = {817--821}
}

@article{wen_correlation_2016,
	title = {Correlation of {Fractional} {Anisotropy} {With} {Motor} {Recovery} in {Patients} {With} {Stroke} {After} {Postacute} {Rehabilitation}},
	volume = {97},
	issn = {1532-821X},
	doi = {10.1016/j.apmr.2016.04.010},
	abstract = {OBJECTIVE: To investigate the relation between fractional anisotropy (FA), a suggested biomarker for tissue integrity, and motor recovery in patients with stroke after postacute rehabilitation.
DESIGN: Retrospective study.
SETTING: Acute rehabilitation hospital.
PARTICIPANTS: Subjects (N=43) diagnosed with ischemic stroke (n=28) and hemorrhagic stroke (n=15). The average age for subjects was 68±14 years.
INTERVENTIONS: Magnetic resonance imaging and diffusion tensor imaging were conducted on all patients.
MAIN OUTCOME MEASURES: The admission and discharge motor subscores of the FIM were obtained from medical records, and relative gain was calculated using the Montebello Rehabilitation Factor Score (MRFS). K-means cluster analysis (K=3) using both the MRFS and the gain of the FIM motor subscore (ΔFIM) was performed. Analysis of variance was used to determine the difference in FA among the clusters. Spearman analysis was conducted to examine the relation between FA, ΔFIM, and MRFS in each cluster.
RESULTS: FA was significantly higher in the clusters of good and moderate recovery in the corticospinal tract (CST), peduncle, and posterior limb of the internal capsule bilaterally (all P{\textless}.05) compared with the poor recovery group. Significant positive correlations were observed in multiple regions along the CST between FA, ΔFIM, and MRFS in the clusters of good and moderate recovery, but not in the poor recovery group.
CONCLUSIONS: Our results showed an association between FA values within the corticospinal tract and motor recovery in patients with stroke undergoing postacute rehabilitation. This finding may help to identify novel targets for new interventions to promote stroke recovery.},
	language = {eng},
	number = {9},
	journal = {Archives of Physical Medicine and Rehabilitation},
	author = {Wen, Hongmei and Alshikho, Mohamad J. and Wang, Yao and Luo, Xun and Zafonte, Ross and Herbert, Martha R. and Wang, Qing Mei},
	year = {2016},
	pmid = {27178097},
	pmcid = {PMC6037410},
	keywords = {Aged, Aged, 80 and over, Anisotropy, Biomarkers, Diffusion Tensor Imaging, Diffusion tensor imaging, Female, Humans, Magnetic Resonance Imaging, Male, Middle Aged, Movement, Prognosis, Pyramidal Tracts, Recovery of Function, Rehabilitation, Rehabilitation Centers, Retrospective Studies, Stroke, Stroke Rehabilitation},
	pages = {1487--1495}
}

@article{puig_josep_decreased_2013,
	title = {Decreased {Corticospinal} {Tract} {Fractional} {Anisotropy} {Predicts} {Long}-term {Motor} {Outcome} {After} {Stroke}},
	volume = {44},
	url = {https://www.ahajournals.org/doi/full/10.1161/STROKEAHA.111.000382},
	doi = {10.1161/STROKEAHA.111.000382},
	abstract = {Background and Purpose—Nearly 50\% of patients have residual motor deficits after stroke, and long-term motor outcome is difficult to predict. We assessed the predictive value of axonal damage to the corticospinal tract indexed by diffusion tensor imaging fractional anisotropy for long-term motor outcome.Methods—Consecutive patients with middle cerebral artery stroke underwent multimodal MRI, including diffusion tensor imaging ≤12 hours, 3 days, and 30 days after onset. Clinical severity, infarct volume, location of corticospinal tract damage on diffusion tensor tractography, and ratios of fractional anisotropy (rFA) between affected and unaffected sides of the corticospinal tract at the pons were evaluated. Severity of motor deficit at 2 years was categorized using the Motricity Index as no deficit (Motricity Index, 100), slight-moderate deficit (Motricity Index, 99–50), or severe deficit (Motricity Index, {\textless}50).Results—We evaluated 70 patients (28 women; 72±12 years). rFA values at day 30 correlated with the degree of motor deficit at 2 years (P{\textless}0.001). rFA at day 30 was the only independent predictor of long-term motor outcome (odds ratio, 1.60; 95\% confidence interval, 1.26–2.03; P{\textless}0.001). The sensitivity, specificity, and positive and negative predictive values of the cutoffs rFA{\textless}0.982 for predicting slight-moderate deficit and rFA{\textless}0.689 for severe deficit were 94.4\%, 84.6\%, 73.9\%, and 97.1\%, respectively, and 100\%, 83.3\%, 81.3\%, and 100\%, respectively.Conclusions—rFA at day 30 is an independent predictor of long-term motor outcome after stroke.},
	number = {7},
	urldate = {2019-03-13},
	journal = {Stroke},
	author = {{Puig Josep} and {Blasco Gerard} and {Daunis-I-Estadella Josep} and {Thomalla Götz} and {Castellanos Mar} and {Figueras Jaume} and {Remollo Sebastián} and {van Eendenburg Cecile} and {Sánchez-González Javier} and {Serena Joaquín} and {Pedraza Salvador}},
	month = jul,
	year = {2013},
	pages = {2016--2018}
}

@article{blicher_visualization_2012,
	title = {Visualization of altered neurovascular coupling in chronic stroke patients using multimodal functional {MRI}},
	volume = {32},
	issn = {0271-678X},
	url = {https://www.ncbi.nlm.nih.gov/pmc/articles/PMC3493993/},
	doi = {10.1038/jcbfm.2012.105},
	abstract = {Evaluation of cortical reorganization in chronic stroke patients requires methods to accurately localize regions of neuronal activity. Blood oxygenation level-dependent (BOLD) functional magnetic resonance imaging (fMRI) is frequently employed; however, BOLD contrast depends on specific coupling relationships between the cerebral metabolic rate of oxygen (CMRO2), cerebral blood flow (CBF), and volume (CBV), which may not exist following stroke. The aim of this study was to understand whether CBF-weighted (CBFw) and CBV-weighted (CBVw) fMRI could be used in sequence with BOLD to characterize neurovascular coupling mechanisms poststroke. Chronic stroke patients (n=11) with motor impairment and age-matched controls (n=11) performed four sets of unilateral motor tasks (60 seconds/30 seconds off/on) during CBFw, CBVw, and BOLD fMRI acquisition. While control participants elicited mean BOLD, CBFw, and CBVw responses in motor cortex (P{\textless}0.01), patients showed only mean changes in CBF (P{\textless}0.01) and CBV (P{\textless}0.01), but absent mean BOLD responses (P=0.20). BOLD intersubject variability was consistent with differing coupling indices between CBF, CBV, and CMRO2. Thus, CBFw and/or CBVw fMRI may provide crucial information not apparent from BOLD in these patients. A table is provided outlining distinct vascular and metabolic uncoupling possibilities that elicit different BOLD responses, and the strengths and limitations of the multimodal protocol are summarized.},
	number = {11},
	urldate = {2019-03-13},
	journal = {Journal of Cerebral Blood Flow \& Metabolism},
	author = {Blicher, Jakob U and Stagg, Charlotte J and O'Shea, Jacinta and Østergaard, Leif and MacIntosh, Bradley J and Johansen-Berg, Heidi and Jezzard, Peter and Donahue, Manus J},
	month = nov,
	year = {2012},
	pmid = {22828998},
	pmcid = {PMC3493993},
	pages = {2044--2054}
}

@article{salinet_longitudinal_2014,
	title = {The {Longitudinal} {Evolution} of {Cerebral} {Blood} {Flow} {Regulation} after {Acute} {Ischaemic} {Stroke}},
	volume = {4},
	issn = {1664-5456},
	url = {https://www.ncbi.nlm.nih.gov/pmc/articles/PMC4176407/},
	doi = {10.1159/000366017},
	abstract = {Background
Acute stroke is known to impair cerebral blood flow (CBF) regulation, but the longitudinal changes of these effects have been poorly reported. The main CBF regulatory mechanisms [cerebral autoregulation (CA) and neurovascular coupling (NVC)] were assessed over 3 months after acute ischaemic stroke.

Methods
Recordings of CBF velocity (CBFv), blood pressure (BP), and end-tidal CO2 were performed during 5 min baseline and 1 min passive movement of the elbow. Stroke patients were assessed {\textless}72 h of stroke onset, and at 2 weeks, 1 and 3 months after stroke.

Results
Fifteen acute stroke subjects underwent all 4 sessions and were compared to 22 control subjects. Baseline recordings revealed a significantly lower CBFv in the affected hemisphere within 72 h after stroke compared to controls (p = 0.02) and a reduction in CA index most marked at 2 weeks (p = 0.009). CBFv rise in response to passive arm movement was decreased bilaterally after stroke, particularly in the affected hemisphere (p {\textless} 0.01). Both alterations in CA and NVC returned to control levels during recovery.

Conclusion
The major novel finding of this study was that both CA and NVC regulatory mechanisms deteriorated initially following stroke onset, but returned to control levels during the recovery period. These findings are relevant to guide the timing of interventions to manipulate BP and potentially for the impact of intensive rehabilitation strategies that may precipitate acute physiological perturbations but require further exploration in a larger population that better reflects the heterogeneity of stroke. Further, they will also enable the potential influence of stroke subtype to be investigated.},
	number = {2},
	urldate = {2019-03-13},
	journal = {Cerebrovascular Diseases Extra},
	author = {Salinet, Angela S.M. and Panerai, Ronney B. and Robinson, Thompson G.},
	month = aug,
	year = {2014},
	pmid = {25298773},
	pmcid = {PMC4176407},
	pages = {186--197}
}

@article{prins_psi-marginal_2013,
	title = {The psi-marginal adaptive method: {How} to give nuisance parameters the attention they deserve (no more, no less)},
	volume = {13},
	issn = {1534-7362},
	shorttitle = {The psi-marginal adaptive method},
	url = {https://jov.arvojournals.org/article.aspx?articleid=2121598},
	doi = {10.1167/13.7.3},
	language = {en},
	number = {7},
	urldate = {2019-03-12},
	journal = {Journal of Vision},
	author = {Prins, Nicolaas},
	month = jun,
	year = {2013},
	pages = {3--3}
}

@article{appelle_perception_1972-1,
	title = {Perception and discrimination as a function of stimulus orientation: the "oblique effect" in man and animals},
	volume = {78},
	issn = {0033-2909},
	shorttitle = {Perception and discrimination as a function of stimulus orientation},
	language = {eng},
	number = {4},
	journal = {Psychological Bulletin},
	author = {Appelle, S.},
	month = oct,
	year = {1972},
	pmid = {4562947},
	keywords = {Adult, Animals, Behavior, Animal, Cats, Child, Child, Preschool, Columbidae, Conditioning, Operant, Cyprinidae, Discrimination (Psychology), Discrimination Learning, Humans, Memory, Neurophysiology, Octopodiformes, Orientation, Pan troglodytes, Psychophysics, Rabbits, Rats, Reinforcement (Psychology), Sciuridae, Visual Acuity, Visual Cortex, Visual Pathways, Visual Perception},
	pages = {266--278}
}

@article{andersson_incorporating_2016,
	title = {Incorporating outlier detection and replacement into a non-parametric framework for movement and distortion correction of diffusion {MR} images},
	volume = {141},
	issn = {1095-9572},
	doi = {10.1016/j.neuroimage.2016.06.058},
	abstract = {Despite its great potential in studying brain anatomy and structure, diffusion magnetic resonance imaging (dMRI) is marred by artefacts more than any other commonly used MRI technique. In this paper we present a non-parametric framework for detecting and correcting dMRI outliers (signal loss) caused by subject motion. Signal loss (dropout) affecting a whole slice, or a large connected region of a slice, is frequently observed in diffusion weighted images, leading to a set of unusable measurements. This is caused by bulk (subject or physiological) motion during the diffusion encoding part of the imaging sequence. We suggest a method to detect slices affected by signal loss and replace them by a non-parametric prediction, in order to minimise their impact on subsequent analysis. The outlier detection and replacement, as well as correction of other dMRI distortions (susceptibility-induced distortions, eddy currents (EC) and subject motion) are performed within a single framework, allowing the use of an integrated approach for distortion correction. Highly realistic simulations have been used to evaluate the method with respect to its ability to detect outliers (types 1 and 2 errors), the impact of outliers on retrospective correction of movement and distortion and the impact on estimation of commonly used diffusion tensor metrics, such as fractional anisotropy (FA) and mean diffusivity (MD). Data from a large imaging project studying older adults (the Whitehall Imaging sub-study) was used to demonstrate the utility of the method when applied to datasets with severe subject movement. The results indicate high sensitivity and specificity for detecting outliers and that their deleterious effects on FA and MD can be almost completely corrected.},
	language = {eng},
	journal = {NeuroImage},
	author = {Andersson, Jesper L. R. and Graham, Mark S. and Zsoldos, Enikő and Sotiropoulos, Stamatios N.},
	month = nov,
	year = {2016},
	pmid = {27393418},
	keywords = {Algorithms, Artifacts, Brain, Diffusion, Diffusion Magnetic Resonance Imaging, Humans, Image Enhancement, Image Interpretation, Computer-Assisted, Motion, Movement, Outlier, Pattern Recognition, Automated, Registration, Reproducibility of Results, Sensitivity and Specificity, Signal loss},
	pages = {556--572}
}

@article{andersson_integrated_2016,
	title = {An integrated approach to correction for off-resonance effects and subject movement in diffusion {MR} imaging},
	volume = {125},
	issn = {1095-9572},
	doi = {10.1016/j.neuroimage.2015.10.019},
	abstract = {In this paper we describe a method for retrospective estimation and correction of eddy current (EC)-induced distortions and subject movement in diffusion imaging. In addition a susceptibility-induced field can be supplied and will be incorporated into the calculations in a way that accurately reflects that the two fields (susceptibility- and EC-induced) behave differently in the presence of subject movement. The method is based on registering the individual volumes to a model free prediction of what each volume should look like, thereby enabling its use on high b-value data where the contrast is vastly different in different volumes. In addition we show that the linear EC-model commonly used is insufficient for the data used in the present paper (high spatial and angular resolution data acquired with Stejskal-Tanner gradients on a 3T Siemens Verio, a 3T Siemens Connectome Skyra or a 7T Siemens Magnetome scanner) and that a higher order model performs significantly better. The method is already in extensive practical use and is used by four major projects (the WU-UMinn HCP, the MGH HCP, the UK Biobank and the Whitehall studies) to correct for distortions and subject movement.},
	language = {eng},
	journal = {NeuroImage},
	author = {Andersson, Jesper L. R. and Sotiropoulos, Stamatios N.},
	month = jan,
	year = {2016},
	pmid = {26481672},
	pmcid = {PMC4692656},
	keywords = {Algorithms, Artifacts, Diffusion, Diffusion Magnetic Resonance Imaging, Eddy current, Humans, Image Interpretation, Computer-Assisted, Movement, Registration, Susceptibility},
	pages = {1063--1078}
}

@article{lutkenhoff_optimized_2014,
	title = {Optimized brain extraction for pathological brains ({optiBET}).},
	volume = {9},
	number = {12},
	journal = {PLoS ONE},
	author = {Lutkenhoff, Evan S and Rosenberg, Matthew and Chiang, Jeffrey and Zhang, Kunyu and Pickard, John D and Owen, Adrian M and Monti, Martin M},
	year = {2014},
	pages = {e115551}
}

@article{coupar_predictors_2012,
	title = {Predictors of upper limb recovery after stroke: a systematic review and meta-analysis.},
	volume = {26},
	number = {4},
	journal = {Clin Rehabil},
	author = {Coupar, Fiona and Pollock, Alex and Rowe, Phil and Weir, Christopher and Langhorne, Peter},
	month = apr,
	year = {2012},
	pages = {291--313}
}

@article{stinear_predicting_2017,
	title = {Predicting {Recovery} {Potential} for {Individual} {Stroke} {Patients} {Increases} {Rehabilitation} {Efficiency}.},
	volume = {48},
	number = {4},
	journal = {Stroke},
	author = {Stinear, Cathy M and Byblow, Winston D and Ackerley, Suzanne J and Barber, P Alan and Smith, Marie-Claire},
	month = apr,
	year = {2017},
	pages = {1011--1019}
}

@article{stinear_prep_2012,
	title = {The {PREP} algorithm predicts potential for upper limb recovery after stroke.},
	volume = {135},
	number = {Pt 8},
	journal = {Brain},
	author = {Stinear, Cathy M and Barber, P Alan and Petoe, Matthew and Anwar, Samir and Byblow, Winston D},
	month = aug,
	year = {2012},
	pages = {2527--2535}
}

@article{stinear_prediction_2017,
	title = {Prediction of motor recovery after stroke: advances in biomarkers.},
	volume = {16},
	number = {10},
	journal = {The Lancet Neurology},
	author = {Stinear, Cathy M},
	month = oct,
	year = {2017},
	pages = {826--836}
}

@article{andersson_non-linear_2007,
	title = {Non-linear registration, aka {Spatial} normalisation {FMRIB} technical report {TR07JA2}},
	journal = {FMRIB Analysis Group of the University of Oxford},
	author = {Andersson, J LR and Jenkinson, Mark and Smith, Stephen},
	year = {2007}
}

@article{andersson_non-linear_2007-1,
	title = {Non-linear optimisation {FMRIB} {Technical} report {TR07JA1}},
	journal = {FMRIB Analysis Group of the University of Oxford},
	author = {Andersson, J LR and Jenkinson, Mark and Smith, Stephen},
	year = {2007}
}

@article{wang_diffusion_2007,
	title = {Diffusion toolkit: a software package for diffusion imaging data processing and tractography},
	journal = {Intl Soc Mag Reson Med 15},
	author = {Wang, R and Benner, T and Sorensen, A.G. and Wedeen, V J},
	year = {2007}
}

@article{catani_symmetries_2007,
	title = {Symmetries in human brain language pathways correlate with verbal recall},
	volume = {104},
	issn = {0027-8424},
	url = {https://www.ncbi.nlm.nih.gov/pubmed/17939998},
	doi = {10.1073/pnas.0702116104},
	abstract = {Lateralization of language to the left hemisphere is considered a key aspect of human brain organization. We used diffusion tensor MRI to perform in vivo virtual dissection of language pathways to assess the relationship between brain asymmetry and cognitive performance in the normal population. Our findings suggest interhemispheric differences in direct connections between Broca's and Wernicke's territories, with extreme leftward lateralization in more than half of the subjects and bilateral symmetrical distribution in only 17.5\% of the subjects. Importantly, individuals with more symmetric patterns of connections are better overall at remembering words using semantic association. Moreover, preliminary analysis suggests females are more likely to have a symmetrical pattern of connections. These findings suggest that the degree of lateralization of perisylvian pathways is heterogeneous in the normal population and, paradoxically, bilateral representation, not extreme lateralization, might ultimately be advantageous for specific cognitive functions.},
	number = {43},
	journal = {Proceedings of the National Academy of Sciences of the United States of America},
	author = {Catani, Marco and Allin, Matthew P G and Husain, Masud and Pugliese, Luca and Mesulam, Marsel M and Murray, Robin M and Jones, Derek K},
	month = oct,
	year = {2007},
	pages = {17163--17168}
}

@article{thiebaut_de_schotten_atlasing_2011,
	title = {Atlasing location, asymmetry and inter-subject variability of white matter tracts in the human brain with {MR} diffusion tractography},
	volume = {54},
	issn = {1095-9572},
	doi = {10.1016/j.neuroimage.2010.07.055},
	abstract = {The purpose of this study is to create a white matter atlas of the human brain using diffusion tensor imaging (DTI) tractography and to describe the constant and variable features of the major pathways. DTI was acquired from 40 healthy right-handed adults and reconstructed tracts mapped within a common reference space (MNI). Group effect maps of each tract defined constant anatomical features while overlap maps were generated to study inter-subject variability and to compare DTI derived anatomy with a histological atlas. Two patients were studied to assess the localizing validity of the atlas. The DTI-derived maps are overall consistent with a previously published histological atlas. A statistically significant leftward asymmetry was found for the volume and number of streamlines of the cortico-spinal tract and the direct connections between Broca's and Wernicke's territories (long segment). A statistically significant rightward asymmetry was found for the inferior fronto-occipital fasciculus and the fronto-parietal connections (anterior segment) of the arcuate fasciculus. Furthermore, males showed a left lateralization of the fronto-temporal segment of the arcuate fasciculus (long segment), while females had a more bilateral distribution. In two patients with brain lesions, DTI was acquired and tractography used to show that the tracts affected by the lesions were correctly identified by the atlas. This study suggests that DTI-derived maps can be used together with a previous histological atlas to establish the relationship of focal lesions with nearby tracts and improve clinico-anatomical correlation.},
	language = {eng},
	number = {1},
	journal = {NeuroImage},
	author = {Thiebaut de Schotten, Michel and Ffytche, Dominic H. and Bizzi, Alberto and Dell'Acqua, Flavio and Allin, Matthew and Walshe, Muriel and Murray, Robin and Williams, Steven C. and Murphy, Declan G. M. and Catani, Marco},
	month = jan,
	year = {2011},
	pmid = {20682348},
	keywords = {Adolescent, Anisotropy, Arcuate Nucleus of Hypothalamus, Brain, Brain Damage, Chronic, Brain Mapping, Diffusion Magnetic Resonance Imaging, Female, Frontal Lobe, Functional Laterality, Humans, Image Processing, Computer-Assisted, Male, Observer Variation, Postmortem Changes, Young Adult},
	pages = {49--59}
}

@article{avants_reproducible_2011,
	title = {A reproducible evaluation of {ANTs} similarity metric performance in brain image registration},
	volume = {54},
	issn = {1095-9572},
	doi = {10.1016/j.neuroimage.2010.09.025},
	abstract = {The United States National Institutes of Health (NIH) commit significant support to open-source data and software resources in order to foment reproducibility in the biomedical imaging sciences. Here, we report and evaluate a recent product of this commitment: Advanced Neuroimaging Tools (ANTs), which is approaching its 2.0 release. The ANTs open source software library consists of a suite of state-of-the-art image registration, segmentation and template building tools for quantitative morphometric analysis. In this work, we use ANTs to quantify, for the first time, the impact of similarity metrics on the affine and deformable components of a template-based normalization study. We detail the ANTs implementation of three similarity metrics: squared intensity difference, a new and faster cross-correlation, and voxel-wise mutual information. We then use two-fold cross-validation to compare their performance on openly available, manually labeled, T1-weighted MRI brain image data of 40 subjects (UCLA's LPBA40 dataset). We report evaluation results on cortical and whole brain labels for both the affine and deformable components of the registration. Results indicate that the best ANTs methods are competitive with existing brain extraction results (Jaccard=0.958) and cortical labeling approaches. Mutual information affine mapping combined with cross-correlation diffeomorphic mapping gave the best cortical labeling results (Jaccard=0.669±0.022). Furthermore, our two-fold cross-validation allows us to quantify the similarity of templates derived from different subgroups. Our open code, data and evaluation scripts set performance benchmark parameters for this state-of-the-art toolkit. This is the first study to use a consistent transformation framework to provide a reproducible evaluation of the isolated effect of the similarity metric on optimal template construction and brain labeling.},
	language = {eng},
	number = {3},
	journal = {NeuroImage},
	author = {Avants, Brian B. and Tustison, Nicholas J. and Song, Gang and Cook, Philip A. and Klein, Arno and Gee, James C.},
	month = feb,
	year = {2011},
	pmid = {20851191},
	pmcid = {PMC3065962},
	keywords = {Algorithms, Brain, Databases, Factual, Diagnostic Imaging, Head, Humans, Image Processing, Computer-Assisted, Linear Models, Models, Anatomic, Models, Neurological, Population, Reproducibility of Results, Software},
	pages = {2033--2044}
}

@article{prodoehl_region_2008,
	title = {Region of interest template for the human basal ganglia: comparing {EPI} and standardized space approaches},
	volume = {39},
	issn = {1053-8119},
	shorttitle = {Region of interest template for the human basal ganglia},
	doi = {10.1016/j.neuroimage.2007.09.027},
	abstract = {Identifying task-related activation in the basal ganglia (BG) is an important area of interest in normal motor systems and cognitive neuroscience. The purpose of this study was to compare changes in brain activation in the BG using results obtained from two different masking methods: a mask drawn in standardized space from a T1-weighted anatomical image and individual region of interest (ROI) masks drawn from each subject's echo-planar image (EPI) from different tasks with reference to the high resolution fast spin echo image of each subject. Two standardized masks were used: a mask developed in Talairach space (Basal Ganglia Human Area Template (BGHAT)) and a mask developed in Montreal Neurological Institute space (MNI mask). Ten subjects produced fingertip force pulses in five separate contraction tasks during fMRI scanning. ROIs were the left caudate, putamen, external and internal portions of the globus pallidus, and subthalamic nucleus. ANOVA revealed a similar average number of voxels in the EPI mask across tasks in each BG region. The percent signal change (PSC) was consistent within each region regardless of which mask was used. Linear regression analyses between PSC in BGHAT and EPI masks and MNI and EPI masks yielded r(2) values between 0.74-0.99 and 0.70-0.99 across regions, respectively. In conclusion, PSC in different BG ROIs can be compared across studies using these different masking methods. The masking method used does not affect the overall interpretation of results with respect to the effect of task. Use of a mask drawn in standardized space is a valid and time saving method of identifying PSC in the small nuclei of the BG.},
	language = {eng},
	number = {3},
	journal = {NeuroImage},
	author = {Prodoehl, Janey and Yu, Hong and Little, Deborah M. and Abraham, Ivy and Vaillancourt, David E.},
	month = feb,
	year = {2008},
	pmid = {17988895},
	pmcid = {PMC2253186},
	keywords = {Adult, Basal Ganglia, Echo-Planar Imaging, Efferent Pathways, Female, Hand, Hand Strength, Humans, Image Processing, Computer-Assisted, Linear Models, Magnetic Resonance Imaging, Male},
	pages = {956--965}
}

@article{mayka_three-dimensional_2006,
	title = {Three-dimensional locations and boundaries of motor and premotor cortices as defined by functional brain imaging: a meta-analysis},
	volume = {31},
	issn = {1053-8119},
	shorttitle = {Three-dimensional locations and boundaries of motor and premotor cortices as defined by functional brain imaging},
	doi = {10.1016/j.neuroimage.2006.02.004},
	abstract = {The mesial premotor cortex (pre-supplementary motor area and supplementary motor area proper), lateral premotor cortex (dorsal premotor cortex and ventral premotor cortex), and primary sensorimotor cortex (primary motor cortex and primary somatosensory cortex) have been identified as key cortical areas for sensorimotor function. However, the three-dimensional (3-D) anatomic boundaries between these regions remain unclear. In order to clarify the locations and boundaries for these six sensorimotor regions, we surveyed 126 articles describing pre-supplementary motor area, supplementary motor area proper, dorsal premotor cortex, ventral premotor cortex, primary motor cortex, and primary somatosensory cortex. Using strict inclusion criteria, we recorded the reported normalized stereotaxic coordinates (Talairach and Tournoux or MNI) from each experiment. We then computed the probability distributions describing the likelihood of activation, and characterized the shape, extent, and area of each sensorimotor region in 3-D. Additionally, we evaluated the nature of the overlap between the six sensorimotor regions. Using the findings from this meta-analysis, along with suggestions and guidelines of previous researchers, we developed the Human Motor Area Template (HMAT) that can be used for ROI analysis. HMAT is available through e-mail from the corresponding author.},
	language = {eng},
	number = {4},
	journal = {NeuroImage},
	author = {Mayka, Mary A. and Corcos, Daniel M. and Leurgans, Sue E. and Vaillancourt, David E.},
	month = jul,
	year = {2006},
	pmid = {16571375},
	pmcid = {PMC2034289},
	keywords = {Algorithms, Brain Mapping, Data Interpretation, Statistical, Humans, Image Processing, Computer-Assisted, Likelihood Functions, Magnetic Resonance Imaging, Motor Cortex, Psychomotor Performance, Somatosensory Cortex},
	pages = {1453--1474}
}

@article{yozbatiran_standardized_2008,
	title = {A standardized approach to performing the action research arm test},
	volume = {22},
	issn = {1545-9683},
	doi = {10.1177/1545968307305353},
	abstract = {The study of stroke and its treatment in human subjects requires accurate measurement of behavioral status. Arm motor deficits are among the most common sequelae after stroke. The Action Research Arm Test (ARAT) is a reliable, valid measure of arm motor status after stroke. This test has established value for characterizing clinical state and for measuring spontaneous and therapy-induced recovery; however, sufficient details have not been previously published to allow for performance of this scale in a standardized manner over time and across sites. Such an approach to ARAT scoring would likely reduce variance between investigators and sites. This report therefore includes a manual that provides a highly detailed and standardized approach for assigning ARAT scores. Intrarater reliability and interrater reliability, as well as validity, with this approach were measured and are excellent. The ARAT, when performed in a standardized manner, is a useful tool for assessment of arm motor deficits after stroke.},
	language = {eng},
	number = {1},
	journal = {Neurorehabilitation and Neural Repair},
	author = {Yozbatiran, Nuray and Der-Yeghiaian, Lucy and Cramer, Steven C.},
	month = feb,
	year = {2008},
	pmid = {17704352},
	keywords = {Aged, Arm, Disability Evaluation, Female, Hand Strength, Humans, Male, Middle Aged, Movement, Movement Disorders, Neurologic Examination, Observer Variation, Paresis, Predictive Value of Tests, Reproducibility of Results, Sensitivity and Specificity, Stroke},
	pages = {78--90}
}
@article{puig_resting-state_2018,
	title = {Resting-{State} {Functional} {Connectivity} {Magnetic} {Resonance} {Imaging} and {Outcome} {After} {Acute} {Stroke}},
	volume = {49},
	issn = {1524-4628},
	doi = {10.1161/STROKEAHA.118.021319},
	abstract = {Background and Purpose- Physiological effects of stroke are best assessed over entire brain networks rather than just focally at the site of structural damage. Resting-state functional magnetic resonance imaging can map functional-anatomic networks by analyzing spontaneously correlated low-frequency activity fluctuations across the brain, but its potential usefulness in predicting functional outcome after acute stroke remains unknown. We assessed the ability of resting-state functional magnetic resonance imaging to predict functional outcome after acute stroke. Methods- We scanned 37 consecutive reperfused stroke patients (age, 69±14 years; 14 females; 3-day National Institutes of Health Stroke Scale score, 6±5) on day 3 after symptom onset. After imaging preprocessing, we used a whole-brain mask to calculate the correlation coefficient matrices for every paired region using the Harvard-Oxford probabilistic atlas. To evaluate functional outcome, we applied the modified Rankin Scale at 90 days. We used region of interest analyses to explore the functional connectivity between regions and graph-computation analysis to detect differences in functional connectivity between patients with good functional outcome (modified Rankin Scale score ≤2) and those with poor outcome (modified Rankin Scale score {\textgreater}2). Results- Patients with good outcome had greater functional connectivity than patients with poor outcome. Although 3-day National Institutes of Health Stroke Scale score was the most accurate independent predictor of 90-day modified Rankin Scale (84.2\%), adding functional connectivity increased accuracy to 94.7\%. Preserved bilateral interhemispheric connectivity between the anterior inferior temporal gyrus and superior frontal gyrus and decreased connectivity between the caudate and anterior inferior temporal gyrus in the left hemisphere had the greatest impact in favoring good prognosis. Conclusions- These data suggest that information about functional connectivity from resting-state functional magnetic resonance imaging may help predict 90-day stroke outcome.},
	language = {eng},
	number = {10},
	journal = {Stroke},
	author = {Puig, Josep and Blasco, Gerard and Alberich-Bayarri, Angel and Schlaug, Gottfried and Deco, Gustavo and Biarnes, Carles and Navas-Martí, Marian and Rivero, Mireia and Gich, Jordi and Figueras, Jaume and Torres, Cristina and Daunis-I-Estadella, Pepus and Oramas-Requejo, Celia L. and Serena, Joaquín and Stinear, Cathy M. and Kuceyeski, Amy and Soriano-Mas, Carles and Thomalla, Götz and Essig, Marco and Figley, Chase R. and Menon, Bijoy and Demchuk, Andrew and Nael, Kambiz and Wintermark, Max and Liebeskind, David S. and Pedraza, Salvador},
	month = oct,
	year = {2018},
	pmid = {30355087},
	keywords = {brain, magnetic resonance imaging, patients, reperfusion, stroke},
	pages = {2353--2360}
}

@article{puig_acute_2011,
	title = {Acute damage to the posterior limb of the internal capsule on diffusion tensor tractography as an early imaging predictor of motor outcome after stroke},
	volume = {32},
	issn = {1936-959X},
	doi = {10.3174/ajnr.A2400},
	abstract = {BACKGROUND AND PURPOSE: Early prediction of motor outcome is of interest in stroke management. We aimed to determine whether lesion location at DTT is predictive of motor outcome after acute stroke and whether this information improves the predictive accuracy of the clinical scores.
MATERIALS AND METHODS: We evaluated 60 consecutive patients within 12 hours of middle cerebral artery stroke onset. We used DTT to evaluate CST involvement in the motor cortex and premotor cortex, centrum semiovale, corona radiata, and PLIC and in combinations of these regions at admission, at day 3, and at day 30. Severity of limb weakness was assessed by using the motor subindex scores of the National Institutes of Health Stroke Scale (5a, 5b, 6a, 6b). We calculated volumes of infarct and fractional anisotropy values in the CST of the pons.
RESULTS: Acute damage to the PLIC was the best predictor associated with poor motor outcome, axonal damage, and clinical severity at admission (P {\textless} .001). There was no significant correlation between acute infarct volume and motor outcome at day 90 (P = .176, r = 0.485). The sensitivity, specificity, and positive and negative predictive values of acute CST involvement at the level of the PLIC for motor outcome at day 90 were 73.7\%, 100\%, 100\%, and 89.1\%, respectively. In the acute stage, DTT predicted motor outcome at day 90 better than the clinical scores (R(2) = 75.50, F = 80.09, P {\textless} .001).
CONCLUSIONS: In the acute setting, DTT is promising for stroke mapping to predict motor outcome. Acute CST damage at the level of the PLIC is a significant predictor of unfavorable motor outcome.},
	language = {eng},
	number = {5},
	journal = {AJNR. American journal of neuroradiology},
	author = {Puig, J. and Pedraza, S. and Blasco, G. and Daunis-I-Estadella, J. and Prados, F. and Remollo, S. and Prats-Galino, A. and Soria, G. and Boada, I. and Castellanos, M. and Serena, J.},
	month = may,
	year = {2011},
	pmid = {21474629},
	keywords = {Aged, Diffusion Tensor Imaging, Female, Humans, Internal Capsule, Male, Movement Disorders, Prognosis, Recovery of Function, Reproducibility of Results, Sensitivity and Specificity, Stroke},
	pages = {857--863}
}

@article{doughty_detection_2016,
	title = {Detection and {Predictive} {Value} of {Fractional} {Anisotropy} {Changes} of the {Corticospinal} {Tract} in the {Acute} {Phase} of a {Stroke}},
	volume = {47},
	issn = {1524-4628},
	doi = {10.1161/STROKEAHA.115.012088},
	abstract = {BACKGROUND AND PURPOSE: A decrease in fractional anisotropy (FA) of the ipsilesional corticospinal tract (CST) distal to stroke lesions in the subacute (eg, 30 days) and chronic phase has been correlated with poor motor outcomes, but it is unclear whether FA values obtained within the acute stroke phase (here defined as 80 hours after onset) can predict later outcome.
METHODS: Fifty-eight patients underwent an assessment of motor impairment in the acute phase and at 3 months using the upper extremity Fugl-Meyer assessment. FA values, obtained within 80 hours after stroke onset, were determined in 2 regions of interest: cerebral peduncle and a stretch of the CST caudal to each stroke lesion (nearest-5-slices).
RESULTS: The FA laterality index for the cerebral peduncle-regions of interest was a poor predictor of 3-month outcome (R(2)=0.044; P=0.137), whereas the slope over the FA laterality index of the nearest-5-slices showed a relatively weak but significant prediction (R(2)=0.11; P=0.022) with the affected side having lower FA values. Initial upper extremity Fugl-Meyer (R(2)=0.69; P{\textless}0.001) and the weighted CST lesion load (R(2)=0.71; P{\textless}0.001) were strong predictors of 3-month outcome. In multivariate analyses, controlling for initial upper extremity Fugl-Meyer, weighted CST lesion load, and days-of-therapy, neither the FA laterality index of the cerebral peduncle nor the slope over the FA laterality index of the nearest-5-slices significantly contributed to the prediction of 86\% of the variance in the upper extremity Fugl-Meyer at 3 months.
CONCLUSIONS: FA reductions of the CST can be detected near the ischemic lesion in the acute stroke phase, but offer minimal predictive value to motor outcomes at 3 months.},
	language = {eng},
	number = {6},
	journal = {Stroke},
	author = {Doughty, Christopher and Wang, Jasmine and Feng, Wuwei and Hackney, David and Pani, Ethan and Schlaug, Gottfried},
	year = {2016},
	pmid = {27217504},
	pmcid = {PMC4959886},
	keywords = {Aged, Anisotropy, Brain Ischemia, Cerebral Peduncle, Diffusion Tensor Imaging, Female, Functional Laterality, Humans, Image Processing, Computer-Assisted, Male, Middle Aged, Predictive Value of Tests, Prospective Studies, Pyramidal Tracts, Recovery of Function, Stroke, Treatment Outcome, corticospinal tract, diffusion tensor imaging, lesion load, lesion mapping, magnetic resonance imaging, outcomes assessment, stroke},
	pages = {1520--1526}
}

@article{feng_corticospinal_2015,
	title = {Corticospinal tract lesion load: {An} imaging biomarker for stroke motor outcomes},
	volume = {78},
	issn = {1531-8249},
	shorttitle = {Corticospinal tract lesion load},
	doi = {10.1002/ana.24510},
	abstract = {OBJECTIVE: The aim of this work was to investigate whether an imaging measure of corticospinal tract (CST) injury in the acute phase can predict motor outcome at 3 months in comparison to clinical assessment of initial motor impairment.
METHODS: A two-site prospective cohort study followed up a group of first-ever ischemic stroke patients using the Upper-Extremity Fugl-Meyer (UE-FM) Scale to measure motor impairment in the acute phase and at 3 months. A weighted CST lesion load (wCST-LL) was calculated by overlaying the patient's lesion map on magnetic resonance imaging with a probabilistic CST constructed from healthy control subjects. Regression models were fit to assess the predictive value of wCST-LL and compared with initial motor impairment.
RESULTS: Seventy-six patients (37 from cohort 1 and 39 from cohort 2) completed the study. wCST-LL as well as assessment of motor impairment (UE-FM) in the acute phase correlated with motor impairment (UE-FM) at 3 months in both cohort 1 (R(2)  = 0.69 vs. R(2)  = 0.67; p = 0.43) and cohort 2 (R(2)  = 0.69 vs. R(2)  = 0.62; p = 0.25). In the severely impaired subgroup (defined as UE-FM ≤ 10 at baseline), wCST-LL correlated with outcomes significantly better than clinical assessment (R(2)  = 0.47 vs. R(2)  = 0.11; p = 0.03). In the nonseverely impaired subgroup, stroke patients recovered approximately 70\% of their maximal recovery potential. All stroke patients in both cohorts had poor motor outcomes at 3 months (defined as UE-FM ≤ 25) when wCST-LL was ≥ 7.0 cc (positive predictive value was 100\%).
INTERPRETATION: wCST-LL, an imaging biomarker determined in the acute phase, can predict poststroke motor outcomes at 3 months, especially in patients with severe impairment at baseline.},
	language = {eng},
	number = {6},
	journal = {Annals of Neurology},
	author = {Feng, Wuwei and Wang, Jasmine and Chhatbar, Pratik Y. and Doughty, Christopher and Landsittel, Douglas and Lioutas, Vasileios-Arsenios and Kautz, Steven A. and Schlaug, Gottfried},
	month = dec,
	year = {2015},
	pmid = {26289123},
	pmcid = {PMC4715758},
	keywords = {Adult, Aged, Biomarkers, Brain Ischemia, Female, Follow-Up Studies, Humans, Magnetic Resonance Imaging, Male, Middle Aged, Outcome Assessment (Health Care), Prognosis, Pyramidal Tracts, Recovery of Function, Severity of Illness Index, Stroke, Time Factors, Upper Extremity},
	pages = {860--870}
}

@misc{ptaral81_c_2010,
	title = {C {Bitwise} {Operator} {Masking} - {C} {Programming} - c4learn.com},
	url = {http://www.c4learn.com/c-programming/c-bitwise-masking/},
	abstract = {Bitwise Operations and Masking in C Programming We have learnt different Bitwise Operation Techniques, in this chapter we are going to learn the masking technique to set particular bit on or off. [box]Masking is the process or operation to set bit on to off or off to on in a byte,nibble or word.[/box] Mask means …},
	language = {en-US},
	urldate = {2019-02-15},
	journal = {Learn Programming Language Step By Step},
	author = {ptaral81},
	month = feb,
	year = {2010}
}

@article{kolasinski_dynamics_2019,
	title = {The dynamics of cortical {GABA} in human motor learning},
	volume = {597},
	copyright = {© 2018 The Authors. The Journal of Physiology published by John Wiley \& Sons Ltd on behalf of The Physiological Society},
	issn = {1469-7793},
	url = {https://physoc.onlinelibrary.wiley.com/doi/abs/10.1113/JP276626},
	doi = {10.1113/JP276626},
	abstract = {Key points The ability to learn new motor skills is supported by plasticity in the structural and functional organisation of the primary motor cortex in the human brain. Changes inhibitory to signalling by GABA are thought to be crucial in inducing motor cortex plasticity. This study used magnetic resonance spectroscopy (MRS) to quantify the concentration of GABA in human motor cortex during a period of motor learning, as well as during a period of movement and a period at rest. We report evidence for a reduction in the MRS-measured concentration of GABA specific to learning. Further, the GABA concentration early in the learning task was strongly correlated with the magnitude of subsequent learning: higher GABA concentrations were associated with poorer learning. The results provide initial insight into the neurochemical correlates of cortical plasticity associated with motor learning, specifically relevant in therapeutic efforts to induce cortical plasticity during recovery from stroke. Abstract The ability to learn novel motor skills is a central part of our daily lives and can provide a model for rehabilitation after a stroke. However, there are still fundamental gaps in our understanding of the physiological mechanisms that underpin human motor plasticity. The acquisition of new motor skills is dependent on changes in local circuitry within the primary motor cortex (M1). This reorganisation has been hypothesised to be facilitated by a decrease in local inhibition via modulation of the neurotransmitter GABA, but this link has not been conclusively demonstrated in humans. Here, we used 7 T magnetic resonance spectroscopy to investigate the dynamics of GABA concentrations in human M1 during the learning of an explicit, serial reaction time task. We observed a significant reduction in GABA concentration during motor learning that was not seen in an equivalent motor task lacking a learnable sequence, nor during a passive resting task of the same duration. No change in glutamate was observed in any group. Furthermore, M1 GABA measured early in task performance was strongly correlated with the degree of subsequent learning, such that greater inhibition was associated with poorer subsequent learning. This result suggests that higher levels of cortical inhibition may present a barrier that must be surmounted in order to achieve an increase in M1 excitability, and hence encoding of a new motor skill. These results provide strong support for the mechanistic role of GABAergic inhibition in motor plasticity, raising questions regarding the link between population variability in motor learning and GABA metabolism in the brain.},
	language = {en},
	number = {1},
	urldate = {2019-02-13},
	journal = {The Journal of Physiology},
	author = {Kolasinski, James and Hinson, Emily L. and Zand, Amir P. Divanbeighi and Rizov, Assen and Emir, Uzay E. and Stagg, Charlotte J.},
	year = {2019},
	keywords = {GABA, Motor cortex, Plasticity},
	pages = {271--282}
}

@article{diedrichsen_two_2013,
	title = {Two {Distinct} {Ipsilateral} {Cortical} {Representations} for {Individuated} {Finger} {Movements}},
	volume = {23},
	number = {6},
	journal = {Cereb. Cortex},
	author = {Diedrichsen, Jörn and Wiestler, T and Krakauer, J W},
	month = may,
	year = {2013},
	pages = {1362--1377}
}

@article{berlot_ipsilateral_2018,
	title = {Ipsilateral finger representations are engaged in active movement, but not sensory processing},
	url = {http://biorxiv.org/content/early/2018/03/20/285809.abstract},
	doi = {10.1101/285809},
	abstract = {Hand and finger movements are mostly controlled through crossed corticospinal projections from the contralateral hemisphere. During unimanual movements, activity in the contralateral hemisphere is increased while the ipsilateral hemisphere is suppressed below resting baseline. Despite this suppression, unimanual movements can be decoded from ipsilateral activity alone. This indicates that ipsilateral activity patterns represent parameters of ongoing movement, but the origin and functional relevance of these representations is unclear. Here, we asked whether human ipsilateral representations are caused by active movement, or whether they are driven by sensory input. Participants alternated between performing single finger presses and having fingers passively stimulated, while we recorded brain activity using high field (7T) functional imaging. We contrasted active and passive finger representations in sensorimotor areas of ipsilateral and contralateral hemispheres. Finger representations in the contralateral hemisphere were equally strong under passive and active conditions, highlighting the importance of sensory information in feedback control. In contrast, ipsilateral finger representations were stronger during active presses. Furthermore, the spatial distribution of finger representations differed between hemispheres: the contralateral hemisphere showed the strongest finger representations in Brodmann area 3a and 3b, while the ipsilateral hemisphere exhibited stronger representations in premotor and parietal areas. This suggests that finger representations in the two hemispheres have different origins: contralateral representations are driven by both active movement and sensory stimulation, whereas ipsilateral representations are mainly engaged during active movement. This suggests that a possible contribution of the ipsilateral hemisphere lies in movement planning, rather than in the dexterous feedback control of the movement.},
	journal = {bioRxiv},
	author = {Berlot, Eva and Prichard, George and O'Reilly, Jill and Ejaz, Naveed and Diedrichsen, Joern},
	month = jan,
	year = {2018},
	pages = {285809}
}

@misc{noauthor_ipsilateral_nodate,
	title = {Ipsilateral finger representations are engaged in active movement, but not sensory processing {\textbar} {bioRxiv}},
	url = {https://www.biorxiv.org/content/early/2018/03/20/285809},
	urldate = {2019-01-18}
}

@article{yokoi_role_2018,
	title = {The {Role} of {Human} {Primary} {Motor} {Cortex} in the {Production} of {Skilled} {Finger} {Sequences}},
	volume = {38},
	copyright = {Copyright © 2018 the authors 0270-6474/18/381430-13\$15.00/0},
	issn = {0270-6474, 1529-2401},
	url = {http://www.jneurosci.org/content/38/6/1430},
	doi = {10.1523/JNEUROSCI.2798-17.2017},
	abstract = {Human primary motor cortex (M1) is essential for producing dexterous hand movements. Although distinct subpopulations of neurons are activated during single-finger movements, it remains unknown whether M1 also represents sequences of multiple finger movements. Using novel multivariate functional magnetic resonance imaging (fMRI) analysis techniques and combining evidence from both 3T and 7T fMRI data, we found that after 5 d of intense practice, premotor and parietal areas encoded the different movement sequences. There was little or no evidence for a sequence representation in M1. Instead, activity patterns in M1 could be fully explained by a linear combination of patterns for the constituent individual finger movements, with the strongest weight on the first finger of the sequence. Using passive replay of sequences, we show that this first-finger effect is due to neuronal processes involved in the active execution, rather than to a hemodynamic nonlinearity. These results suggest that M1 receives increased input from areas with sequence representations at the initiation of a sequence, but that M1 activity itself relates to the execution of component finger presses only. These results improve our understanding of the representation of finger sequences in the human neocortex after short-term training and provide important methodological advances for the study of long-term skill development.
SIGNIFICANCE STATEMENT There is clear evidence that human primary motor cortex (M1) is essential for producing individuated finger movements, such as pressing a button. Over and above its involvement in movement execution, it is less clear whether M1 also plays a role in learning and controlling sequences of multiple finger movements, such as when playing the piano. Using cutting-edge multivariate fMRI analysis and carefully controlled experiments, we demonstrate here that, while premotor areas clearly show a sequence representation, activity patterns in M1 can be fully explained from the patterns for individual finger movements. The results provide important new insights into the interplay of M1 and premotor cortex for learning of sequential movements.},
	language = {en},
	number = {6},
	urldate = {2019-01-18},
	journal = {Journal of Neuroscience},
	author = {Yokoi, Atsushi and Arbuckle, Spencer A. and Diedrichsen, Jörn},
	month = feb,
	year = {2018},
	pmid = {29305534},
	keywords = {MVPA, fMRI, motor sequence, pattern component modeling, primary motor cortex, representational fMRI analysis},
	pages = {1430--1442}
}

@article{diedrichsen_two_2013-1,
	title = {Two {Distinct} {Ipsilateral} {Cortical} {Representations} for {Individuated} {Finger} {Movements}},
	volume = {23},
	issn = {1047-3211},
	url = {https://www.ncbi.nlm.nih.gov/pmc/articles/PMC3643717/},
	doi = {10.1093/cercor/bhs120},
	abstract = {Movements of the upper limb are controlled mostly through the contralateral hemisphere. Although overall activity changes in the ipsilateral motor cortex have been reported, their functional significance remains unclear. Using human functional imaging, we analyzed neural finger representations by studying differences in fine-grained activation patterns for single isometric finger presses. We demonstrate that cortical motor areas encode ipsilateral movements in 2 fundamentally different ways. During unimanual ipsilateral finger presses, primary sensory and motor cortices show, underneath global suppression, finger-specific activity patterns that are nearly identical to those elicited by contralateral mirror-symmetric action. This component vanishes when both motor cortices are functionally engaged during bimanual actions. We suggest that the ipsilateral representation present during unimanual presses arises because otherwise functionally idle circuits are driven by input from the opposite hemisphere. A second type of representation becomes evident in caudal premotor and anterior parietal cortices during bimanual actions. In these regions, ipsilateral actions are represented as nonlinear modulation of activity patterns related to contralateral actions, an encoding scheme that may provide the neural substrate for coordinating bimanual movements. We conclude that ipsilateral cortical representations change their informational content and functional role, depending on the behavioral context.},
	number = {6},
	urldate = {2019-01-18},
	journal = {Cerebral Cortex (New York, NY)},
	author = {Diedrichsen, Jörn and Wiestler, Tobias and Krakauer, John W.},
	month = jun,
	year = {2013},
	pmid = {22610393},
	pmcid = {PMC3643717},
	pages = {1362--1377}
}

@book{jezzard_functional_2001,
	address = {Oxford},
	series = {An {Introduction} to {Methods}},
	title = {Functional {Magnetic} {Resonance} {Imaging}},
	publisher = {Oxford University Press},
	author = {Jezzard, P and Matthews, Paul M and Smith, Stephen M},
	year = {2001}
}

@article{siero_bold_2014,
	title = {{BOLD} matches neuronal activity at the mm scale: a combined {7T} {fMRI} and {ECoG} study in human sensorimotor cortex.},
	volume = {101},
	journal = {NeuroImage},
	author = {Siero, Jeroen C W and Hermes, Dora and Hoogduin, Hans and Luijten, Peter R and Ramsey, Nick F and Petridou, Natalia},
	month = nov,
	year = {2014},
	keywords = {7 tesla, Blood-oxygenation-level-dependent (BOLD), Finger, Intracranial electrocorticography (ECoG), Sensorimotor cortex, Somatotopy, fMRI},
	pages = {177--184}
}

@article{tzourio-mazoyer_automated_2002,
	title = {Automated anatomical labeling of activations in {SPM} using a macroscopic anatomical parcellation of the {MNI} {MRI} single-subject brain},
	volume = {15},
	issn = {1053-8119},
	doi = {10.1006/nimg.2001.0978},
	abstract = {An anatomical parcellation of the spatially normalized single-subject high-resolution T1 volume provided by the Montreal Neurological Institute (MNI) (D. L. Collins et al., 1998, Trans. Med. Imag. 17, 463-468) was performed. The MNI single-subject main sulci were first delineated and further used as landmarks for the 3D definition of 45 anatomical volumes of interest (AVOI) in each hemisphere. This procedure was performed using a dedicated software which allowed a 3D following of the sulci course on the edited brain. Regions of interest were then drawn manually with the same software every 2 mm on the axial slices of the high-resolution MNI single subject. The 90 AVOI were reconstructed and assigned a label. Using this parcellation method, three procedures to perform the automated anatomical labeling of functional studies are proposed: (1) labeling of an extremum defined by a set of coordinates, (2) percentage of voxels belonging to each of the AVOI intersected by a sphere centered by a set of coordinates, and (3) percentage of voxels belonging to each of the AVOI intersected by an activated cluster. An interface with the Statistical Parametric Mapping package (SPM, J. Ashburner and K. J. Friston, 1999, Hum. Brain Mapp. 7, 254-266) is provided as a freeware to researchers of the neuroimaging community. We believe that this tool is an improvement for the macroscopical labeling of activated area compared to labeling assessed using the Talairach atlas brain in which deformations are well known. However, this tool does not alleviate the need for more sophisticated labeling strategies based on anatomical or cytoarchitectonic probabilistic maps.},
	language = {eng},
	number = {1},
	journal = {NeuroImage},
	author = {Tzourio-Mazoyer, N. and Landeau, B. and Papathanassiou, D. and Crivello, F. and Etard, O. and Delcroix, N. and Mazoyer, B. and Joliot, M.},
	month = jan,
	year = {2002},
	pmid = {11771995},
	keywords = {Brain, Brain Mapping, Computer Graphics, Dominance, Cerebral, Humans, Image Processing, Computer-Assisted, Imaging, Three-Dimensional, Magnetic Resonance Imaging, Reference Values},
	pages = {273--289}
}

@article{babiloni_human_1999,
	title = {Human movement-related potentials vs desynchronization of {EEG} alpha rhythm: a high-resolution {EEG} study},
	volume = {10},
	issn = {1053-8119},
	shorttitle = {Human movement-related potentials vs desynchronization of {EEG} alpha rhythm},
	doi = {10.1006/nimg.1999.0504},
	abstract = {Movement-related potentials (MRPs) and event-related desynchronization (ERD) of alpha rhythm were investigated with an advanced high-resolution electroencephalographic technology (128 channels, surface Laplacian estimate, realistic head modeling). The working hypothesis was that MRPs and alpha ERD reflect different aspects of sensorimotor cortical processes. Both MRPs and alpha ERD modeled the responses of primary sensorimotor (M1-S1), supplementary motor (SMA), and posterior parietal (PP, area 5) areas during the preparation and execution of unilateral finger movements. Maximum responses were modeled in the contralateral M1-S1 during both preparation and execution of the movement. The SMA and PP responses were modeled mainly from the MRPs and alpha ERD, respectively. The modeled ipsilateral M1-S1 responses were larger and stronger in the alpha ERD than MRPs. These results may suggest that alpha ERD reflects changes in the background oscillatory activity in wide cortical sensorimotor areas, whereas MRPs represent mainly increased, task-specific responses of SMA and contralateral M1-S1.},
	language = {eng},
	number = {6},
	journal = {NeuroImage},
	author = {Babiloni, C. and Carducci, F. and Cincotti, F. and Rossini, P. M. and Neuper, C. and Pfurtscheller, G. and Babiloni, F.},
	month = dec,
	year = {1999},
	pmid = {10600411},
	keywords = {Adult, Alpha Rhythm, Brain Mapping, Cortical Synchronization, Evoked Potentials, Motor, Humans, Male, Motor Cortex, Somatosensory Cortex},
	pages = {658--665}
}

@article{tan_post-movement_2016,
	title = {Post-{Movement} {Beta} {Activity} in {Sensorimotor} {Cortex} {Indexes} {Confidence} in the {Estimations} from {Internal} {Models}},
	volume = {36},
	issn = {1529-2401},
	doi = {10.1523/JNEUROSCI.3204-15.2016},
	abstract = {Beta oscillations are a dominant feature of the sensorimotor system. A transient and prominent increase in beta oscillations is consistently observed across the sensorimotor cortical-basal ganglia network after cessation of voluntary movement: the post-movement beta synchronization (PMBS). Current theories about the function of the PMBS have been focused on either the closure of motor response or the processing of sensory afferance. Computational models of sensorimotor control have emphasized the importance of the integration between feedforward estimation and sensory feedback, and therefore the putative motor and sensory functions of beta oscillations may reciprocally interact with each other and in fact be indissociable. Here we show that the amplitude of sensorimotor PMBS is modulated by the history of visual feedback of task-relevant errors, and negatively correlated with the trial-to-trial exploratory adjustment in a sensorimotor adaptation task in young healthy human subjects. The PMBS also negatively correlated with the uncertainty associated with the feedforward estimation, which was recursively updated in light of new sensory feedback, as identified by a Bayesian learning model. These results reconcile the two opposing motor and sensory views of the function of PMBS, and suggest a unifying theory in which PMBS indexes the confidence in internal feedforward estimation in Bayesian sensorimotor integration. Its amplitude simultaneously reflects cortical sensory processing and signals the need for maintenance or adaptation of the motor output, and if necessary, exploration to identify an altered sensorimotor transformation.
SIGNIFICANCE STATEMENT: For optimal sensorimotor control, sensory feedback and feedforward estimation of a movement's sensory consequences should be weighted by the inverse of their corresponding uncertainties, which require recursive updating in a dynamic environment. We show that post-movement beta activity (13-30 Hz) over sensorimotor cortex in young healthy subjects indexes the evaluation of uncertainty in feedforward estimation. Our work contributes to the understanding of the function of beta oscillations in sensorimotor control, and provides further insight into how aberrant beta activity can contribute to the pathophysiology of movement disorders.},
	language = {eng},
	number = {5},
	journal = {The Journal of Neuroscience: The Official Journal of the Society for Neuroscience},
	author = {Tan, Huiling and Wade, Cian and Brown, Peter},
	month = feb,
	year = {2016},
	pmid = {26843635},
	pmcid = {PMC4737767},
	keywords = {Bayes Theorem, Bayesian integration, Beta Rhythm, Feedback, Sensory, Female, Humans, Male, Models, Neurological, Movement, Photic Stimulation, Psychomotor Performance, Sensorimotor Cortex, Young Adult, estimation uncertainty, internal models, post-movement beta synchronization, sensorimotor adaptation},
	pages = {1516--1528}
}

@article{meirovitch_alpha_2015,
	title = {Alpha and {Beta} {Band} {Event}-{Related} {Desynchronization} {Reflects} {Kinematic} {Regularities}},
	volume = {35},
	copyright = {Copyright © 2015 the authors 0270-6474/15/351627-11\$15.00/0},
	issn = {0270-6474, 1529-2401},
	url = {http://www.jneurosci.org/content/35/4/1627},
	doi = {10.1523/JNEUROSCI.5371-13.2015},
	abstract = {The short-lasting attenuation of brain oscillations is termed event-related desynchronization (ERD). It is frequently found in the alpha and beta bands in humans during generation, observation, and imagery of movement and is considered to reflect cortical motor activity and action-perception coupling. The shared information driving ERD in all these motor-related behaviors is unknown. We investigated whether particular laws governing production and perception of curved movement may account for the attenuation of alpha and beta rhythms. Human movement appears to be governed by relatively few kinematic laws of motion. One dominant law in biological motion kinematics is the 2/3 power law (PL), which imposes a strong dependency of movement speed on curvature and is prominent in action-perception coupling. Here we directly examined whether the 2/3 PL elicits ERD during motion observation by characterizing the spatiotemporal signature of ERD. ERDs were measured while human subjects observed a cloud of dots moving along elliptical trajectories either complying with or violating the 2/3 PL. We found that ERD within both frequency bands was consistently stronger, arose faster, and was more widespread while observing motion obeying the 2/3 PL. An activity pattern showing clear 2/3 PL preference and lying within the alpha band was observed exclusively above central motor areas, whereas 2/3 PL preference in the beta band was observed in additional prefrontal–central cortical sites. Our findings reveal that compliance with the 2/3 PL is sufficient to elicit a selective ERD response in the human brain.},
	language = {en},
	number = {4},
	urldate = {2019-01-16},
	journal = {Journal of Neuroscience},
	author = {Meirovitch, Yaron and Harris, Hila and Dayan, Eran and Arieli, Amos and Flash, Tamar},
	month = jan,
	year = {2015},
	pmid = {25632138},
	keywords = {2/3 power law, action-perception coupling, biological motion, event-related desynchronization, motion perception, movement kinematics},
	pages = {1627--1637}
}

@article{ohara_movement-related_2000,
	title = {Movement-related change of electrocorticographic activity in human supplementary motor area proper},
	volume = {123 ( Pt 6)},
	issn = {0006-8950},
	abstract = {We investigated movement-related change in the cortical EEG signal by simultaneous recording from the primary sensorimotor area (S1-M1) and the supplementary motor area proper (SMA proper) in four patients with intractable partial epilepsy. By the use of temporal spectral evolution (TSE) analysis, the change in background cortical activity in relation to self-paced finger/wrist extension was compared among the SMA proper, S1 and M1. All three areas showed a decrease in the amount of activity for the frequency range between 10 and 40 Hz before the onset of movement [event-related desynchronization (ERD)]. The SMA proper showed earlier onset of ERD for 18-22 Hz activity (-3.4 +/- 0.5 s, mean +/- standard deviation) than M1 (-1.7 +/- 0.7 s) and S1 (-1.4 +/- 0.5 s). The degree of ERD in S1 was greatest for 10-14 Hz and that in M1 for 18-22 Hz, whereas in the SMA proper ERD was observed throughout the frequency bands from 10 to 40 Hz. Neither the degree nor the onset time of ERD in the SMA proper was lateralized to either the ipsilateral or the contralateral side with respect to the movement. A transient increase in activity after movement [event-related synchronization (ERS)] was observed in all three areas. In the SMA proper, two out of four subjects showed ERS for frequency bands below 40 Hz with both ipsilateral and contralateral movements. By contrast, in S1 and M1, ERS was recorded for frequency bands between 20 and 90 Hz, and was predominantly associated with the contralateral movement. The present study suggests that the background cortical activity in the SMA proper has a specific temporal pattern with respect to self-paced movement, and that the SMA proper is involved in motor preparation earlier than S1-M1 in a bilaterally organized manner.},
	language = {eng},
	journal = {Brain: A Journal of Neurology},
	author = {Ohara, S. and Ikeda, A. and Kunieda, T. and Yazawa, S. and Baba, K. and Nagamine, T. and Taki, W. and Hashimoto, N. and Mihara, T. and Shibasaki, H.},
	month = jun,
	year = {2000},
	pmid = {10825358},
	keywords = {Adult, Brain Mapping, Cortical Synchronization, Electrodes, Implanted, Epilepsies, Partial, Evoked Potentials, Motor, Female, Fingers, Humans, Magnetoencephalography, Male, Middle Aged, Motor Cortex, Movement, Reaction Time},
	pages = {1203--1215}
}

@article{cheyne_meg_2013,
	title = {{MEG} studies of motor cortex gamma oscillations: evidence for a gamma "fingerprint" in the brain?},
	volume = {7},
	issn = {1662-5161},
	shorttitle = {{MEG} studies of motor cortex gamma oscillations},
	doi = {10.3389/fnhum.2013.00575},
	abstract = {The human motor cortex exhibits transient bursts of high frequency gamma oscillations in the 60-90 Hz range during movement. It has been proposed that gamma oscillations generally reflect local intracortical activity. However, movement-evoked gamma is observed simultaneously in both cortical and subcortical (basal ganglia) structures and thus appears to reflect long-range cortical-subcortical interactions. Recent evidence suggests that gamma oscillations do not simply reflect sensory reafference, but have a facilitative role in movement initiation. Here we summarize contributions of MEG to our understanding of movement-evoked gamma oscillations, including evidence that transient gamma bursts during the performance of specific movements constitutes a stereotyped spectral and temporal pattern within individuals-a gamma "fingerprint"-that is highly stable over time. Although their functional significance remains to be fully understood, movement-evoked gamma oscillations may represent frequency specific tuning within cortical-subcortical networks that can be monitored non-invasively using MEG during a variety of motor tasks, and may provide important information regarding cortical dynamics of ongoing motor control.},
	language = {eng},
	journal = {Frontiers in Human Neuroscience},
	author = {Cheyne, Douglas and Ferrari, Paul},
	year = {2013},
	pmid = {24062675},
	pmcid = {PMC3774986},
	keywords = {MEG, basal ganglia, frequency tuning, gamma oscillations, motor cortex},
	pages = {575}
}

@article{tewarie_structural_2014,
	title = {Structural degree predicts functional network connectivity: {A} multimodal resting-state {fMRI} and {MEG} study},
	volume = {97},
	issn = {1053-8119},
	shorttitle = {Structural degree predicts functional network connectivity},
	url = {http://www.sciencedirect.com/science/article/pii/S1053811914003073},
	doi = {10.1016/j.neuroimage.2014.04.038},
	abstract = {Communication between neuronal populations in the human brain is characterized by complex functional interactions across time and space. Recent studies have demonstrated that these functional interactions depend on the underlying structural connections at an aggregate level. Multiple imaging modalities can be used to investigate the relation between the structural connections between brain regions and their functional interactions at multiple timescales. We investigated if consistent modality-independent functional interactions take place between brain regions, and whether these can be accounted for by underlying structural properties. We used functional MRI (fMRI) and magnetoencephalography (MEG) recordings from a population of healthy adults together with a previously described structural network. A high overlap in resting-state functional networks was found in fMRI and especially alpha band MEG recordings. This overlap was characterized by a strongly interconnected functional core network in temporo-posterior brain regions. Anatomically realistically coupled neural mass models revealed that this strongly interconnected functional network emerges near the threshold for global synchronization. Most importantly, this functional core network could be explained by a trade-off between the product of the degrees of structurally-connected regions and the Euclidean distance between them. For both fMRI and MEG, the product of the degrees of connected regions was the most important predictor for functional network connectivity. Therefore, irrespective of the modality, these results indicate that a functional core network in the human brain is especially shaped by communication between high degree nodes of the structural network.},
	urldate = {2019-01-08},
	journal = {NeuroImage},
	author = {Tewarie, P. and Hillebrand, A. and van Dellen, E. and Schoonheim, M. M. and Barkhof, F. and Polman, C. H. and Beaulieu, C. and Gong, G. and van Dijk, B. W. and Stam, C. J.},
	month = aug,
	year = {2014},
	keywords = {Degree product, Euclidean distance, Functional connectivity, Functional networks, MEG, Neural mass, Structural networks, fMRI},
	pages = {296--307}
}

@article{griffanti_hand_2017,
	series = {Cleaning up the {fMRI} time series: {Mitigating} noise with advanced acquisition and correction strategies},
	title = {Hand classification of {fMRI} {ICA} noise components},
	volume = {154},
	issn = {1053-8119},
	url = {http://www.sciencedirect.com/science/article/pii/S1053811916307583},
	doi = {10.1016/j.neuroimage.2016.12.036},
	abstract = {We present a practical “how-to” guide to help determine whether single-subject fMRI independent components (ICs) characterise structured noise or not. Manual identification of signal and noise after ICA decomposition is required for efficient data denoising: to train supervised algorithms, to check the results of unsupervised ones or to manually clean the data. In this paper we describe the main spatial and temporal features of ICs and provide general guidelines on how to evaluate these. Examples of signal and noise components are provided from a wide range of datasets (3T data, including examples from the UK Biobank and the Human Connectome Project, and 7T data), together with practical guidelines for their identification. Finally, we discuss how the data quality, data type and preprocessing can influence the characteristics of the ICs and present examples of particularly challenging datasets.},
	urldate = {2019-01-04},
	journal = {NeuroImage},
	author = {Griffanti, Ludovica and Douaud, Gwenaëlle and Bijsterbosch, Janine and Evangelisti, Stefania and Alfaro-Almagro, Fidel and Glasser, Matthew F. and Duff, Eugene P. and Fitzgibbon, Sean and Westphal, Robert and Carone, Davide and Beckmann, Christian F. and Smith, Stephen M.},
	month = jul,
	year = {2017},
	pages = {188--205}
}

@article{diedrichsen_representational_2017,
	title = {Representational models: {A} common framework for understanding encoding, pattern-component, and representational-similarity analysis},
	volume = {13},
	issn = {1553-734X},
	shorttitle = {Representational models},
	url = {https://www.ncbi.nlm.nih.gov/pmc/articles/PMC5421820/},
	doi = {10.1371/journal.pcbi.1005508},
	abstract = {Representational models specify how activity patterns in populations of neurons (or, more generally, in multivariate brain-activity measurements) relate to sensory stimuli, motor responses, or cognitive processes. In an experimental context, representational models can be defined as hypotheses about the distribution of activity profiles across experimental conditions. Currently, three different methods are being used to test such hypotheses: encoding analysis, pattern component modeling (PCM), and representational similarity analysis (RSA). Here we develop a common mathematical framework for understanding the relationship of these three methods, which share one core commonality: all three evaluate the second moment of the distribution of activity profiles, which determines the representational geometry, and thus how well any feature can be decoded from population activity. Using simulated data for three different experimental designs, we compare the power of the methods to adjudicate between competing representational models. PCM implements a likelihood-ratio test and therefore provides the most powerful test if its assumptions hold. However, the other two approaches—when conducted appropriately—can perform similarly. In encoding analysis, the linear model needs to be appropriately regularized, which effectively imposes a prior on the activity profiles. With such a prior, an encoding model specifies a well-defined distribution of activity profiles. In RSA, the unequal variances and statistical dependencies of the dissimilarity estimates need to be taken into account to reach near-optimal power in inference. The three methods render different aspects of the information explicit (e.g. single-response tuning in encoding analysis and population-response representational dissimilarity in RSA) and have specific advantages in terms of computational demands, ease of use, and extensibility. The three methods are properly construed as complementary components of a single data-analytical toolkit for understanding neural representations on the basis of multivariate brain-activity data., Modern neuroscience can measure activity of many neurons or the local blood oxygenation of many brain locations simultaneously. As the number of simultaneous measurements grows, we can better investigate how the brain represents and transforms information, to enable perception, cognition, and behavior. Recent studies go beyond showing that a brain region is involved in some function. They use representational models that specify how different perceptions, cognitions, and actions are encoded in brain-activity patterns. In this paper, we provide a general mathematical framework for such representational models, which clarifies the relationships between three different methods that are currently used in the neuroscience community. All three methods evaluate the same core feature of the data, but each has distinct advantages and disadvantages. Pattern component modelling (PCM) implements the most powerful test between models, and is analytically tractable and expandable. Representational similarity analysis (RSA) provides a highly useful summary statistic (the dissimilarity) and enables model comparison with weaker distributional assumptions. Finally, encoding models characterize individual responses and enable the study of their layout across cortex. We argue that these methods should be considered components of a larger toolkit for testing hypotheses about the way the brain represents information.},
	number = {4},
	urldate = {2019-01-04},
	journal = {PLoS Computational Biology},
	author = {Diedrichsen, Jörn and Kriegeskorte, Nikolaus},
	month = apr,
	year = {2017},
	pmid = {28437426},
	pmcid = {PMC5421820}
}

@article{haynes_primer_2015,
	title = {A {Primer} on {Pattern}-{Based} {Approaches} to {fMRI}: {Principles}, {Pitfalls}, and {Perspectives}},
	volume = {87},
	issn = {08966273},
	shorttitle = {A {Primer} on {Pattern}-{Based} {Approaches} to {fMRI}},
	url = {https://linkinghub.elsevier.com/retrieve/pii/S0896627315004328},
	doi = {10.1016/j.neuron.2015.05.025},
	language = {en},
	number = {2},
	urldate = {2019-01-04},
	journal = {Neuron},
	author = {Haynes, John-Dylan},
	month = jul,
	year = {2015},
	pages = {257--270}
}

@article{hall_relationship_2014,
	title = {The relationship between {MEG} and {fMRI}},
	volume = {102 Pt 1},
	issn = {1095-9572},
	doi = {10.1016/j.neuroimage.2013.11.005},
	abstract = {In recent years functional neuroimaging techniques such as fMRI, MEG, EEG and PET have provided researchers with a wealth of information on human brain function. However none of these modalities can measure directly either the neuro-electrical or neuro-chemical processes that mediate brain function. This means that metrics directly reflecting brain 'activity' must be inferred from other metrics (e.g. magnetic fields (MEG) or haemodynamics (fMRI)). To overcome this limitation, many studies seek to combine multiple complementary modalities and an excellent example of this is the combination of MEG (which has high temporal resolution) with fMRI (which has high spatial resolution). However, the full potential of multi-modal approaches can only be truly realised in cases where the relationship between metrics is known. In this paper, we explore the relationship between measurements made using fMRI and MEG. We describe the origins of the two signals as well as their relationship to electrophysiology. We review multiple studies that have attempted to characterise the spatial relationship between fMRI and MEG, and we also describe studies that exploit the rich information content of MEG to explore differing relationships between MEG and fMRI across neural oscillatory frequency bands. Monitoring the brain at "rest" has become of significant recent interest to the neuroimaging community and we review recent evidence comparing MEG and fMRI metrics of functional connectivity. A brief discussion of the use of magnetic resonance spectroscopy (MRS) to probe the relationship between MEG/fMRI and neurochemistry is also given. Finally, we highlight future areas of interest and offer some recommendations for the parallel use of fMRI and MEG.},
	language = {eng},
	journal = {NeuroImage},
	author = {Hall, Emma L. and Robson, Siân E. and Morris, Peter G. and Brookes, Matthew J.},
	month = nov,
	year = {2014},
	pmid = {24239589},
	keywords = {BOLD, Brain, Humans, MEG, Magnetic Resonance Imaging, Magnetoencephalography, Nerve Net, Neural oscillations, Neuroimaging, Resting state, fMRI},
	pages = {80--91}
}

@misc{noauthor_bold_nodate,
	title = {{BOLD} {fMRI} {Correlation} {Reflects} {Frequency}-{Specific} {Neuronal} {Correlation} - {Google} {Search}},
	url = {https://www.google.com/search?q=BOLD+fMRI+Correlation+Reflects+Frequency-Specific+Neuronal+Correlation&rlz=1C5CHFA_enGB780GB780&oq=BOLD+fMRI+Correlation+Reflects+Frequency-Specific+Neuronal+Correlation&aqs=chrome..69i57.334j0j4&sourceid=chrome&ie=UTF-8},
	urldate = {2019-01-04}
}

@article{tani_action_2018,
	title = {Action observation facilitates motor cortical activity in patients with stroke and hemiplegia},
	volume = {133},
	issn = {0168-0102},
	url = {http://www.sciencedirect.com/science/article/pii/S0168010217302778},
	doi = {10.1016/j.neures.2017.10.002},
	abstract = {Motor imagery (MI) is a mental practice that reproduces the visual- and/or kinesthetic-modality brain activations accompanying movement. It is a useful rehabilitation technique as the affected motor cortex can be stimulated in patients with stroke and hemiplegia. However, most patients with stroke have difficulty with MI owing to advanced age and/or higher-cognitive dysfunction, thus impairing their ability to internally simulate the action. We therefore investigated whether action observation (AO), an alternative form of motor stimulation that works via the mirror-neuron system, could facilitate motor cortical activity in such patients. Combined AO and physical training of the observed actions has been reported to have a positive impact on motor deficits after stroke. Eleven patients with stroke and hemiplegia affecting the hand performed MI and AO with verbal and video instructions under 19 channels of electroencephalogram (EEG) recording. The event-related desynchronization (ERD) was measured as an electroencephalographic marker of motor cortical activity. The ERD power in the AO condition (30.0±5.0\%) was significantly higher than that in the MI condition (12.2±3.9\%). These results suggest that AO could be a good option for patients with stroke who have difficulty using MI to effectively stimulate and reestablish cortical-peripheral motor pathways.},
	urldate = {2019-01-04},
	journal = {Neuroscience Research},
	author = {Tani, Marina and Ono, Yumie and Matsubara, Miku and Ohmatsu, Satoko and Yukawa, Yoshihiro and Kohno, Masashi and Tominaga, Takanori},
	month = aug,
	year = {2018},
	keywords = {Action observation, Electroencephalogram, Event-related desynchronization, Motor imagery, Rehabilitation, Stroke},
	pages = {7--14}
}

@article{hari_activation_1998,
	title = {Activation of human primary motor cortex during action observation: {A} neuromagnetic study},
	volume = {95},
	copyright = {Copyright © 1998, The National Academy of Sciences},
	issn = {0027-8424, 1091-6490},
	shorttitle = {Activation of human primary motor cortex during action observation},
	url = {https://www.pnas.org/content/95/25/15061},
	abstract = {The monkey premotor cortex contains neurons that discharge during action execution and during observation of actions made by others. Transcranial magnetic stimulation experiments suggest that a similar observation/execution matching system also is present in humans. We recorded neuromagnetic oscillatory activity of the human precentral cortex from 10 healthy volunteers while (i) they had no task to perform, (ii) they were manipulating a small object, and (iii) they were observing another individual performing the same task. The left and right median nerves were stimulated alternately (interstimulus interval, 1.5 s) at intensities exceeding motor threshold, and the poststimulus rebound of the rolandic 15- to 25-Hz activity was quantified. In agreement with previous studies, the rebound was strongly suppressed bilaterally during object manipulation. Most interestingly, the rebound also was significantly diminished during action observation (31–46\% of the suppression during object manipulation). Control experiments, in which subjects were instructed to observe stationary or moving stimuli, confirmed the specificity of the suppression effect. Because the recorded 15- to 25-Hz activity is known to originate mainly in the precentral motor cortex, we concluded that the human primary motor cortex is activated during observation as well as execution of motor tasks. These findings have implications for a better understanding of the machinery underlying action recognition in humans.},
	language = {en},
	number = {25},
	urldate = {2019-01-04},
	journal = {Proceedings of the National Academy of Sciences},
	author = {Hari, R. and Forss, N. and Avikainen, S. and Kirveskari, E. and Salenius, S. and Rizzolatti, G.},
	month = dec,
	year = {1998},
	pmid = {9844015},
	pages = {15061--15065}
}

@article{nakayashiki_modulation_2014,
	title = {Modulation of event-related desynchronization during kinematic and kinetic hand movements},
	volume = {11},
	issn = {1743-0003},
	url = {https://doi.org/10.1186/1743-0003-11-90},
	doi = {10.1186/1743-0003-11-90},
	abstract = {Event-related desynchronization/synchronization (ERD/ERS) is a relative power decrease/increase of electroencephalogram (EEG) in a specific frequency band during physical motor execution and mental motor imagery, thus it is widely used for the brain-computer interface (BCI) purpose. However what the ERD really reflects and its frequency band specific role have not been agreed and are under investigation. Understanding the underlying mechanism which causes a significant ERD would be crucial to improve the reliability of the ERD-based BCI. We systematically investigated the relationship between conditions of actual repetitive hand movements and resulting ERD.},
	number = {1},
	urldate = {2019-01-03},
	journal = {Journal of NeuroEngineering and Rehabilitation},
	author = {Nakayashiki, Kosei and Saeki, Midori and Takata, Yohei and Hayashi, Yoshikatsu and Kondo, Toshiyuki},
	month = may,
	year = {2014},
	pages = {90}
}

@article{tzagarakis_beta-band_2010,
	title = {Beta-{Band} {Activity} during {Motor} {Planning} {Reflects} {Response} {Uncertainty}},
	volume = {30},
	copyright = {Copyright © 2010 the authors 0270-6474/10/3011270-08\$15.00/0},
	issn = {0270-6474, 1529-2401},
	url = {http://www.jneurosci.org/content/30/34/11270},
	doi = {10.1523/JNEUROSCI.6026-09.2010},
	abstract = {It has been known for many years that the power of beta-band oscillatory activity in motor-related brain regions decreases during the preparation and execution of voluntary movements. However, it is not clear yet whether the amplitude of this desynchronization is modulated by any parameter of the motor task. Here, we examined whether the degree of uncertainty about the upcoming movement direction modulated beta-band desynchronization during motor preparation. To this end, we recorded whole-head neuromagnetic signals while human subjects performed an instructed-delay reaching task with one, two, or three possible target directions. We found that the reduction of power of beta-band activity (16–28 Hz) during motor preparation was scaled relative to directional uncertainty. Furthermore, we show that the change of beta-band power correlates with the change of latency of response associated with response uncertainty. Finally, we show that the main source of beta-band desynchronization was located in the peri-Rolandic region. The results establish directional uncertainty as an important determinant of beta-band power during motor preparation and indicate that neural activity in the sensorimotor cortex during motor preparation covaries with directional uncertainty.},
	language = {en},
	number = {34},
	urldate = {2019-01-03},
	journal = {Journal of Neuroscience},
	author = {Tzagarakis, Charidimos and Ince, Nuri F. and Leuthold, Arthur C. and Pellizzer, Giuseppe},
	month = aug,
	year = {2010},
	pmid = {20739547},
	pages = {11270--11277}
}

@article{denis_role_2017,
	title = {The role of cortical sensorimotor oscillations in action anticipation},
	volume = {146},
	issn = {1053-8119},
	url = {http://www.sciencedirect.com/science/article/pii/S1053811916305766},
	doi = {10.1016/j.neuroimage.2016.10.022},
	abstract = {The human mirror neuron system is believed to play an important role in facilitating the ability of athletes to anticipate the actions of an opponent. This system is often assessed with EEG by measuring event-related changes in mu (8–13Hz) sensorimotor oscillations. However, traditional channel-based analyses of this measure are flawed in that due to volume conduction effects mu and non-mu alpha activity can become mixed. This flaw means it is unclear the extent to which mu activity indexes the mirror system, as opposed to other processes such as attentional demand. As a solution to this problem, we use independent component analysis to separate out the underlying brain processes during a tennis-related action observation and anticipation task. We investigated expertise-related differences in independent component activity. Experienced tennis players (N=18) were significantly more accurate than unexperienced novices (N=21) on the anticipation task. EEG results found significant group differences in both the mu and beta (15–25Hz) frequency bands in sensorimotor components, with earlier and greater desynchronisation in the experienced tennis players. In particular, only experienced players showed desynchronisation in the high mu (11–13Hz) band. No group differences were found in posterior alpha components. These results show for the first time that expertise differences during action observation and anticipation are unique to sensorimotor sources, and that no expertise-related differences exist in attention modulated, posterior alpha sources. As such, this paper provides a much cleaner measure of the human mirror system during action observation, and its modulation by motor expertise, than has been possible in previous work.},
	urldate = {2019-01-03},
	journal = {NeuroImage},
	author = {Denis, Dan and Rowe, Richard and Williams, A. Mark and Milne, Elizabeth},
	month = feb,
	year = {2017},
	keywords = {Action observation, Expertise, Human mirror neuron system, Independent component analysis, Mu rhythm},
	pages = {1102--1114}
}

@article{pfurtscheller_event-related_1999,
	title = {Event-related {EEG}/{MEG} synchronization and desynchronization: basic principles},
	volume = {110},
	issn = {1388-2457},
	shorttitle = {Event-related {EEG}/{MEG} synchronization and desynchronization},
	url = {http://www.sciencedirect.com/science/article/pii/S1388245799001418},
	doi = {10.1016/S1388-2457(99)00141-8},
	abstract = {An internally or externally paced event results not only in the generation of an event-related potential (ERP) but also in a change in the ongoing EEG/MEG in form of an event-related desynchronization (ERD) or event-related synchronization (ERS). The ERP on the one side and the ERD/ERS on the other side are different responses of neuronal structures in the brain. While the former is phase-locked, the latter is not phase-locked to the event. The most important difference between both phenomena is that the ERD/ERS is highly frequency band-specific, whereby either the same or different locations on the scalp can display ERD and ERS simultaneously. Quantification of ERD/ERS in time and space is demonstrated on data from a number of movement experiments.},
	number = {11},
	urldate = {2019-01-03},
	journal = {Clinical Neurophysiology},
	author = {Pfurtscheller, G. and Lopes da Silva, F. H.},
	month = nov,
	year = {1999},
	keywords = {Brain oscillations, Event-related desynchronization (ERD), Event-related synchronization (ERS), Sensorimotor function, Voluntary movement},
	pages = {1842--1857}
}

@article{cheyne_self-paced_2008,
	title = {Self-paced movements induce high-frequency gamma oscillations in primary motor cortex},
	volume = {42},
	issn = {1053-8119},
	url = {http://www.sciencedirect.com/science/article/pii/S1053811908004965},
	doi = {10.1016/j.neuroimage.2008.04.178},
	abstract = {There has been increasing interest in the functional role of high-frequency ({\textgreater}30 Hz) cortical oscillations accompanying various sensorimotor and cognitive tasks in humans. Similar “high gamma” activity has been observed in the motor cortex, although the role of this activity in motor control is unknown. Using whole-head MEG recordings combined with advanced source localization methods, we identified high-frequency (65 to 80 Hz) gamma oscillations in the primary motor cortex during self-paced movements of the upper and lower limbs. Brief bursts of gamma activity were localized to the contralateral precentral gyrus (MI) during self-paced index finger abductions, elbow flexions and foot dorsiflexions. In comparison to lower frequency (10–30 Hz) sensorimotor rhythms that are bilaterally suppressed prior to and during movement (Jurkiewicz et al., 2006), high gamma activity increased only during movement, reaching maximal increase 100 to 250 ms following EMG onset, and was lateralized to contralateral MI, similar to findings from intracranial EEG studies. Peak frequency of gamma activity was significantly lower during foot dorsiflexion (67.4±5.2 Hz) than during finger abduction (75.3±4.4 Hz) and elbow flexion (73.9±3.7 Hz) although markedly similar for left and right movements of the same body part within subjects, suggesting activation of a common underlying network for gamma oscillations in the left and right motor cortex. These findings demonstrate that voluntary movements elicit high-frequency gamma oscillations in the primary motor cortex that are effector specific, and possibly reflect the activation of cortico-subcortical networks involved in the feedback control of discrete movements.},
	number = {1},
	urldate = {2019-01-03},
	journal = {NeuroImage},
	author = {Cheyne, Douglas and Bells, Sonya and Ferrari, Paul and Gaetz, William and Bostan, Andreea C.},
	month = aug,
	year = {2008},
	pages = {332--342}
}

@article{barratt_mapping_2018,
	title = {Mapping the topological organisation of beta oscillations in motor cortex using {MEG}},
	volume = {181},
	issn = {1053-8119},
	url = {http://www.sciencedirect.com/science/article/pii/S1053811918305482},
	doi = {10.1016/j.neuroimage.2018.06.041},
	abstract = {The spatial topology of the human motor cortex has been well studied, particularly using functional Magnetic Resonance Imaging (fMRI) which allows spatial separation of haemodynamic responses arising from stimulation of different body parts, individual digits and even spatially separate areas of the same digit. However, the spatial organisation of electrophysiological responses, particularly neural oscillations (rhythmic changes in electrical potential across cellular assemblies) has been less well studied. Mapping the spatial signature of neural oscillations is possible using magnetoencephalography (MEG), however spatial differentiation of responses induced by movement of separate digits is a challenge, because the brain regions involved are separated by only a few millimetres. In this paper we first show, in simulation, how to optimise experimental design and beamformer spatial filtering techniques to increase the spatial specificity of MEG derived functional images. Combining this result with experimental data, we then capture the organisation of the post-movement beta band (13–30 Hz) oscillatory response to movement of digits 2 and 5 of the dominant hand, in individual subjects. By comparing these MEG results to ultra-high field (7T) fMRI, we also show significant spatial agreement between beta modulation and the blood oxygenation level dependent (BOLD) response. Our results show that, when using an optimised inverse solution and controlling subject movement (using custom fitted foam padding) the spatial resolution of MEG can be of order 3–5 mm. The method described offers exciting potential to understand better the cortical organisation of oscillations, and to probe such organisation in patient populations where those oscillations are known to be abnormal.},
	urldate = {2019-01-03},
	journal = {NeuroImage},
	author = {Barratt, Eleanor L. and Francis, Susan T. and Morris, Peter G. and Brookes, Matthew J.},
	month = nov,
	year = {2018},
	keywords = {Beamformer, Magnetoencephalography, Motor cortex, Post movement beta rebound, Spatial resolution, fMRI},
	pages = {831--844}
}

@article{muthukumaraswamy_functional_2010,
	title = {Functional {Properties} of {Human} {Primary} {Motor} {Cortex} {Gamma} {Oscillations}},
	volume = {104},
	issn = {0022-3077},
	url = {https://www.physiology.org/doi/full/10.1152/jn.00607.2010},
	doi = {10.1152/jn.00607.2010},
	abstract = {Gamma oscillations in human primary motor cortex (M1) have been described in human electrocorticographic and noninvasive magnetoencephalographic (MEG)/electroencephalographic recordings, yet their functional significance within the sensorimotor system remains unknown. In a set of four MEG experiments described here a number of properties of these oscillations are elucidated. First, gamma oscillations were reliably localized by MEG in M1 and reached peak amplitude 137 ms after electromyographic onset and were not affected by whether movements were cued or self-paced. Gamma oscillations were found to be stronger for larger movements but were absent during the sustained part of isometric movements, with no finger movement or muscle shortening. During repetitive movement sequences gamma oscillations were greater for the first movement of a sequence. Finally, gamma oscillations were absent during passive shortening of the finger compared with active contractions sharing similar kinematic properties demonstrating that M1 oscillations are not simply related to somatosensory feedback. This combined pattern of results is consistent with gamma oscillations playing a role in a relatively late stage of motor control, encoding information related to limb movement rather than to muscle contraction.},
	number = {5},
	urldate = {2019-01-03},
	journal = {Journal of Neurophysiology},
	author = {Muthukumaraswamy, Suresh D.},
	month = sep,
	year = {2010},
	pages = {2873--2885}
}

@article{nowak_motor_2018,
	title = {Motor {Cortical} {Gamma} {Oscillations}: {What} {Have} {We} {Learnt} and {Where} {Are} {We} {Headed}?},
	volume = {5},
	issn = {2196-2979},
	shorttitle = {Motor {Cortical} {Gamma} {Oscillations}},
	url = {https://www.ncbi.nlm.nih.gov/pmc/articles/PMC5962618/},
	doi = {10.1007/s40473-018-0151-z},
	abstract = {Purpose of Review
An increase in oscillatory activity in the γ-frequency band (approximately 50–100 Hz) has long been noted during human movement. However, its functional role has been difficult to elucidate. The advent of novel techniques, particularly transcranial alternating current stimulation (tACS), has dramatically increased our ability to study γ oscillations. Here, we review our current understanding of the role of γ oscillations in the human motor cortex, with reference to γ activity outside the motor system, and evidence from animal models.

Recent Findings
Evidence for the neurophysiological basis of human γ oscillations is beginning to emerge. Multimodal studies, essential given the necessarily indirect measurements acquired in humans, are beginning to provide convergent evidence for the role of γ oscillations in movement, and their relationship to plasticity.

Summary
Human motor cortical γ oscillations appear to play a key role in movement, and relate to learning. However, there are still major questions to be answered about their physiological basis and precise role in human plasticity. It is to be hoped that future research will take advantage of recent technical advances and the physiological basis and functional significance of this intriguing and important brain rhythm will be fully elucidated.},
	number = {2},
	urldate = {2019-01-03},
	journal = {Current Behavioral Neuroscience Reports},
	author = {Nowak, Magdalena and Zich, Catharina and Stagg, Charlotte J.},
	year = {2018},
	pmid = {29862162},
	pmcid = {PMC5962618},
	pages = {136--142}
}
@article{power_methods_2014,
	title = {Methods to detect, characterize, and remove motion artifact in resting state {fMRI}},
	volume = {84},
	issn = {1053-8119},
	url = {https://www.ncbi.nlm.nih.gov/pmc/articles/PMC3849338/},
	doi = {10.1016/j.neuroimage.2013.08.048},
	abstract = {Head motion systematically alters correlations in resting state functional connectivity fMRI (RSFC). In this report we examine impact of motion on signal intensity and RSFC correlations. We find that motion-induced signal changes (1) are often complex and variable waveforms, (2) are often shared across nearly all brain voxels, and (3) often persist more than 10 seconds after motion ceases. These signal changes, both during and after motion, increase observed RSFC correlations in a distance-dependent manner. Motion-related signal changes are not removed by a variety of motion-based regressors, but are effectively reduced by global signal regression. We link several measures of data quality to motion, changes in signal intensity, and changes in RSFC correlations. We demonstrate that improvements in data quality measures during processing may represent cosmetic improvements rather than true correction of the data. We demonstrate a within-subject, censoring-based artifact removal strategy based on volume censoring that reduces group differences due to motion to chance levels. We note conditions under which group-level regressions do and do not correct motion-related effects.},
	urldate = {2019-01-02},
	journal = {NeuroImage},
	author = {Power, Jonathan D and Mitra, Anish and Laumann, Timothy O and Snyder, Abraham Z and Schlaggar, Bradley L and Petersen, Steven E},
	month = jan,
	year = {2014},
	pmid = {23994314},
	pmcid = {PMC3849338}
}

@article{power_spurious_2012,
	title = {Spurious but systematic correlations in functional connectivity {MRI} networks arise from subject motion},
	volume = {59},
	issn = {1053-8119},
	url = {http://www.sciencedirect.com/science/article/pii/S1053811911011815},
	doi = {10.1016/j.neuroimage.2011.10.018},
	abstract = {Here, we demonstrate that subject motion produces substantial changes in the timecourses of resting state functional connectivity MRI (rs-fcMRI) data despite compensatory spatial registration and regression of motion estimates from the data. These changes cause systematic but spurious correlation structures throughout the brain. Specifically, many long-distance correlations are decreased by subject motion, whereas many short-distance correlations are increased. These changes in rs-fcMRI correlations do not arise from, nor are they adequately countered by, some common functional connectivity processing steps. Two indices of data quality are proposed, and a simple method to reduce motion-related effects in rs-fcMRI analyses is demonstrated that should be flexibly implementable across a variety of software platforms. We demonstrate how application of this technique impacts our own data, modifying previous conclusions about brain development. These results suggest the need for greater care in dealing with subject motion, and the need to critically revisit previous rs-fcMRI work that may not have adequately controlled for effects of transient subject movements.},
	number = {3},
	urldate = {2019-01-02},
	journal = {NeuroImage},
	author = {Power, Jonathan D. and Barnes, Kelly A. and Snyder, Abraham Z. and Schlaggar, Bradley L. and Petersen, Steven E.},
	month = feb,
	year = {2012},
	keywords = {Artifact, Motion, Movement, Network, Noise, Resting state, fMRI, fcMRI},
	pages = {2142--2154}
}

@article{afyouni_insight_2018,
	title = {Insight and inference for {DVARS}},
	volume = {172},
	issn = {1053-8119},
	url = {http://www.sciencedirect.com/science/article/pii/S1053811917311229},
	doi = {10.1016/j.neuroimage.2017.12.098},
	abstract = {Estimates of functional connectivity using resting state functional Magnetic Resonance Imaging (rs-fMRI) are acutely sensitive to artifacts and large scale nuisance variation. As a result much effort is dedicated to preprocessing rs-fMRI data and using diagnostic measures to identify bad scans. One such diagnostic measure is DVARS, the spatial root mean square of the data after temporal differencing. A limitation of DVARS however is the lack of concrete interpretation of the absolute values of DVARS, and finding a threshold to distinguish bad scans from good. In this work we describe a sum of squares decomposition of the entire 4D dataset that shows DVARS to be just one of three sources of variation we refer to as D-var (closely linked to DVARS), S-var and E-var. D-var and S-var partition the sum of squares at adjacent time points, while E-var accounts for edge effects; each can be used to make spatial and temporal summary diagnostic measures. Extending the partitioning to global (and non-global) signal leads to a rs-fMRI DSE table, which decomposes the total and global variability into fast (D-var), slow (S-var) and edge (E-var) components. We find expected values for each component under nominal models, showing how D-var (and thus DVARS) scales with overall variability and is diminished by temporal autocorrelation. Finally we propose a null sampling distribution for DVARS-squared and robust methods to estimate this null model, allowing computation of DVARS p-values. We propose that these diagnostic time series, images, p-values and DSE table will provide a succinct summary of the quality of a rs-fMRI dataset that will support comparisons of datasets over preprocessing steps and between subjects.},
	urldate = {2019-01-02},
	journal = {NeuroImage},
	author = {Afyouni, Soroosh and Nichols, Thomas E.},
	month = may,
	year = {2018},
	keywords = {Autocorrelation, DVARS, Mean square of successive differences, Resting-state, Sum of squares decomposition, Time series, fMRI},
	pages = {291--312}
}

@article{schiemanck_predicting_2006,
	title = {Predicting {Long}-{Term} {Independency} in {Activities} of {Daily} {Living} {After} {Middle} {Cerebral} {Artery} {Stroke}: {Does} {Information} {From} {MRI} {Have} {Added} {Predictive} {Value} {Compared} {With} {Clinical} {Information}?},
	volume = {37},
	number = {4},
	journal = {Stroke},
	author = {Schiemanck, S K and Kwakkel, G and Post, M W M and Kappelle, L J and Prevo, A J H},
	month = mar,
	year = {2006},
	pages = {1050--1054}
}

@article{kwakkel_probability_2003,
	title = {Probability of regaining dexterity in the flaccid upper limb: impact of severity of paresis and time since onset in acute stroke.},
	volume = {34},
	number = {9},
	journal = {Stroke},
	author = {Kwakkel, G and Kollen, Boudewijn J and van der Grond, Jeroen and Prevo, Arie J H},
	year = {2003},
	pages = {2181--2186}
}

@article{kwakkel_predicting_2007,
	title = {Predicting improvement in the upper paretic limb after stroke: a longitudinal prospective study.},
	volume = {25},
	number = {5-6},
	journal = {Restor. Neurol. Neurosci.},
	author = {Kwakkel, G and Kollen, Boudewijn},
	year = {2007},
	pages = {453--460}
}

@article{kwakkel_probability_2003-1,
	title = {Probability of {Regaining} {Dexterity} in the {Flaccid} {Upper} {Limb}: {Impact} of {Severity} of {Paresis} and {Time} {Since} {Onset} in {Acute} {Stroke}},
	volume = {34},
	number = {9},
	journal = {Stroke},
	author = {Kwakkel, G and Kollen, B J and van der Grond, Jeroen and Prevo, A J H},
	year = {2003},
	pages = {2181--2186}
}

@patent{subramanian_method_2017,
	title = {Method and apparatus for providing tactile sensations},
	url = {https://patents.google.com/patent/US9612658B2/en},
	abstract = {The present disclosure concerns a method and apparatus for the creation of an acoustic field for providing tactile sensations. More particularly, but not exclusively, this disclosure concerns a method and apparatus for the creation of an acoustic field providing tactile sensations for use with an interactive device.
    The disclosure provides a method of generating a tactile sensation. The method comprises the steps of providing a plurality of acoustic transducers arranged to generate a predetermined distribution of pressure patterns, wherein the pressure patterns comprise a first region providing a first tactile sensation and a second region providing a second, different, tactile sensation.},
	nationality = {US},
	language = {en},
	assignee = {ULTRAHAPTICS IP LTD},
	number = {US9612658B2},
	urldate = {2018-11-14},
	author = {Subramanian, Sriram and Carter, Thomas Andrew and Long, Benjamin John Oliver},
	month = apr,
	year = {2017},
	keywords = {method, plurality, providing, region, tactile}
}

@article{pei_neural_2014,
	title = {The neural basis of tactile motion perception},
	volume = {112},
	issn = {0022-3077},
	url = {https://www.physiology.org/doi/full/10.1152/jn.00391.2014},
	doi = {10.1152/jn.00391.2014},
	abstract = {The manipulation of objects commonly involves motion between object and skin. In this review, we discuss the neural basis of tactile motion perception and its similarities with its visual counterpart. First, much like in vision, the perception of tactile motion relies on the processing of spatiotemporal patterns of activation across populations of sensory receptors. Second, many neurons in primary somatosensory cortex are highly sensitive to motion direction, and the response properties of these neurons draw strong analogies to those of direction-selective neurons in visual cortex. Third, tactile speed may be encoded in the strength of the response of cutaneous mechanoreceptive afferents and of a subpopulation of speed-sensitive neurons in cortex. However, both afferent and cortical responses are strongly dependent on texture as well, so it is unclear how texture and speed signals are disambiguated. Fourth, motion signals from multiple fingers must often be integrated during the exploration of objects, but the way these signals are combined is complex and remains to be elucidated. Finally, visual and tactile motion perception interact powerfully, an integration process that is likely mediated by visual association cortex.},
	number = {12},
	urldate = {2018-11-14},
	journal = {Journal of Neurophysiology},
	author = {Pei, Yu-Cheng and Bensmaia, Sliman J.},
	month = sep,
	year = {2014},
	pages = {3023--3032}
}

@article{saleh_encoding_2012,
	title = {Encoding of coordinated reach and grasp trajectories in primary motor cortex},
	volume = {32},
	issn = {0270-6474},
	url = {https://www.ncbi.nlm.nih.gov/pmc/articles/PMC3711866/},
	doi = {10.1523/JNEUROSCI.2438-11.2012},
[truncated: 1,221,243 more chars]
